# Supplementary material for: Epinephelusrankini Whitley, 1945, a valid species of grouper (Teleostei, Perciformes, Epinephelidae) from Western Australia and southeast Indonesia
Source: Biodivers Data J. 2022 Oct 14;10:e90472. doi: 10.3897/BDJ.10.e90472 (PMC9836616; doi:10.3897/BDJ.10.e90472)
Supplement: XML Treatment for Epinephelus rankini [file BDJ.10.e90472-treatment1.xml]

<!DOCTYPE tp:taxon-treatment
  PUBLIC "-//TaxonX//DTD Taxonomic Treatment Publishing DTD v0 20100105//EN" "tax-treatment-NSO.dtd">
<tp:taxon-treatment xmlns:tp="http://www.plazi.org/taxpub"><tp:treatment-meta><mixed-citation publication-type="journal"><person-group><name><surname>Cao</surname><given-names>Xiaoying</given-names></name><name><surname>Wu</surname><given-names>Haohao</given-names></name><name><surname>Zhang</surname><given-names>Haoran</given-names></name><name><surname>Wu</surname><given-names>Lina</given-names></name><name><surname>Ding</surname><given-names>Shaoxiong</given-names></name></person-group><article-title><italic><tp:taxon-name><tp:taxon-name-part taxon-name-part-type="genus" reg="Epinephelus">Epinephelus</tp:taxon-name-part><tp:taxon-name-part taxon-name-part-type="species" reg="rankini">rankini</tp:taxon-name-part></tp:taxon-name></italic> Whitley, 1945, a valid species of grouper (<tp:taxon-name><tp:taxon-name-part taxon-name-part-type="subclass">Teleostei</tp:taxon-name-part></tp:taxon-name>, <tp:taxon-name><tp:taxon-name-part taxon-name-part-type="order">Perciformes</tp:taxon-name-part></tp:taxon-name>, <tp:taxon-name><tp:taxon-name-part taxon-name-part-type="family">Epinephelidae</tp:taxon-name-part></tp:taxon-name>) from Western Australia and southeast Indonesia</article-title><source>Biodivers Data J</source><day>14</day><month>10</month><year>2022</year><volume>10</volume><pub-id pub-id-type="doi">10.3897/BDJ.10.e90472</pub-id></mixed-citation></tp:treatment-meta><tp:nomenclature><tp:taxon-name>
            <object-id xmlns:xlink="http://www.w3.org/1999/xlink" content-type="arpha" xlink:type="simple">8943166D-DB2D-529F-811A-FBF8FD8361E6</object-id>
            <tp:taxon-name-part taxon-name-part-type="genus">Epinephelus</tp:taxon-name-part>
            <tp:taxon-name-part taxon-name-part-type="species">rankini</tp:taxon-name-part>
            <object-id xmlns:xlink="http://www.w3.org/1999/xlink" content-type="zoobank" xlink:type="simple" object-id-type="ZooBank">9A7880BD-7DF2-4F4C-A07B-9371A83FEAF1</object-id>
          </tp:taxon-name><tp:taxon-authority>Whitley, 1945 (Figs. 1a and 2a, Table 1)</tp:taxon-authority></tp:nomenclature><tp:treatment-sec sec-type="materials"><title>Materials</title><list list-type="alpha-lower" list-content="occurrences"><list-item><p><bold>Type status:</bold> <named-content xmlns:xlink="http://www.w3.org/1999/xlink" content-type="dwc:typeStatus" xlink:type="simple">Holotype</named-content>. <bold>Occurrence:</bold> recordedBy: <named-content xmlns:xlink="http://www.w3.org/1999/xlink" content-type="dwc:recordedBy" xlink:type="simple">Whitley</named-content>; <bold>Taxon:</bold> taxonID: <named-content xmlns:xlink="http://www.w3.org/1999/xlink" content-type="dwc:taxonID" xlink:type="simple">WAM P.2847-001</named-content>; scientificNameID: <named-content xmlns:xlink="http://www.w3.org/1999/xlink" content-type="dwc:scientificNameID" xlink:type="simple"><italic><tp:taxon-name><tp:taxon-name-part taxon-name-part-type="genus" reg="Epinephelus">Epinephelus</tp:taxon-name-part><tp:taxon-name-part taxon-name-part-type="species" reg="rankini">rankini</tp:taxon-name-part></tp:taxon-name></italic></named-content>; kingdom: <named-content xmlns:xlink="http://www.w3.org/1999/xlink" content-type="dwc:kingdom" xlink:type="simple"><tp:taxon-name><tp:taxon-name-part taxon-name-part-type="kingdom">Animalia</tp:taxon-name-part></tp:taxon-name></named-content>; phylum: <named-content xmlns:xlink="http://www.w3.org/1999/xlink" content-type="dwc:phylum" xlink:type="simple"><tp:taxon-name><tp:taxon-name-part taxon-name-part-type="phylum">Chordata</tp:taxon-name-part></tp:taxon-name></named-content>; class: <named-content xmlns:xlink="http://www.w3.org/1999/xlink" content-type="dwc:class" xlink:type="simple"><tp:taxon-name><tp:taxon-name-part taxon-name-part-type="class">Actinopterygii</tp:taxon-name-part></tp:taxon-name></named-content>; order: <named-content xmlns:xlink="http://www.w3.org/1999/xlink" content-type="dwc:order" xlink:type="simple"><tp:taxon-name><tp:taxon-name-part taxon-name-part-type="order">Perciformes</tp:taxon-name-part></tp:taxon-name></named-content>; family: <named-content xmlns:xlink="http://www.w3.org/1999/xlink" content-type="dwc:family" xlink:type="simple"><tp:taxon-name><tp:taxon-name-part taxon-name-part-type="family">Epinephelidae</tp:taxon-name-part></tp:taxon-name></named-content>; genus: <named-content xmlns:xlink="http://www.w3.org/1999/xlink" content-type="dwc:genus" xlink:type="simple"><tp:taxon-name><tp:taxon-name-part taxon-name-part-type="genus">Epinephelus</tp:taxon-name-part></tp:taxon-name></named-content>; scientificNameAuthorship: <named-content xmlns:xlink="http://www.w3.org/1999/xlink" content-type="dwc:scientificNameAuthorship" xlink:type="simple">(Whitley, 1945)</named-content>; <bold>Location:</bold> locality: <named-content xmlns:xlink="http://www.w3.org/1999/xlink" content-type="dwc:locality" xlink:type="simple">Western Australian</named-content>; <bold>Record Level:</bold> language: <named-content xmlns:xlink="http://www.w3.org/1999/xlink" content-type="dwc:language" xlink:type="simple">en</named-content>; institutionCode: <named-content xmlns:xlink="http://www.w3.org/1999/xlink" content-type="dwc:institutionCode" xlink:type="simple">WAM</named-content></p></list-item><list-item><p><bold>Type status:</bold> <named-content xmlns:xlink="http://www.w3.org/1999/xlink" content-type="dwc:typeStatus" xlink:type="simple">Paratype</named-content>. <bold>Taxon:</bold> scientificNameID: <named-content xmlns:xlink="http://www.w3.org/1999/xlink" content-type="dwc:scientificNameID" xlink:type="simple"><italic><tp:taxon-name><tp:taxon-name-part taxon-name-part-type="genus" reg="Epinephelus">Epinephelus</tp:taxon-name-part><tp:taxon-name-part taxon-name-part-type="species" reg="rankini">rankini</tp:taxon-name-part></tp:taxon-name></italic></named-content>; kingdom: <named-content xmlns:xlink="http://www.w3.org/1999/xlink" content-type="dwc:kingdom" xlink:type="simple"><tp:taxon-name><tp:taxon-name-part taxon-name-part-type="kingdom">Animalia</tp:taxon-name-part></tp:taxon-name></named-content>; phylum: <named-content xmlns:xlink="http://www.w3.org/1999/xlink" content-type="dwc:phylum" xlink:type="simple"><tp:taxon-name><tp:taxon-name-part taxon-name-part-type="phylum">Chordata</tp:taxon-name-part></tp:taxon-name></named-content>; class: <named-content xmlns:xlink="http://www.w3.org/1999/xlink" content-type="dwc:class" xlink:type="simple"><tp:taxon-name><tp:taxon-name-part taxon-name-part-type="class">Actinopterygii</tp:taxon-name-part></tp:taxon-name></named-content>; order: <named-content xmlns:xlink="http://www.w3.org/1999/xlink" content-type="dwc:order" xlink:type="simple"><tp:taxon-name><tp:taxon-name-part taxon-name-part-type="order">Perciformes</tp:taxon-name-part></tp:taxon-name></named-content>; family: <named-content xmlns:xlink="http://www.w3.org/1999/xlink" content-type="dwc:family" xlink:type="simple"><tp:taxon-name><tp:taxon-name-part taxon-name-part-type="family">Epinephelidae</tp:taxon-name-part></tp:taxon-name></named-content>; genus: <named-content xmlns:xlink="http://www.w3.org/1999/xlink" content-type="dwc:genus" xlink:type="simple"><tp:taxon-name><tp:taxon-name-part taxon-name-part-type="genus">Epinephelus</tp:taxon-name-part></tp:taxon-name></named-content>; <bold>Location:</bold> locality: <named-content xmlns:xlink="http://www.w3.org/1999/xlink" content-type="dwc:locality" xlink:type="simple">Indonesia</named-content>; <bold>Identification:</bold> dateIdentified: <named-content xmlns:xlink="http://www.w3.org/1999/xlink" content-type="dwc:dateIdentified" xlink:type="simple">2019-4</named-content>; <bold>Record Level:</bold> collectionID: <named-content xmlns:xlink="http://www.w3.org/1999/xlink" content-type="dwc:collectionID" xlink:type="simple">ZMUA-epran01</named-content>; institutionCode: <named-content xmlns:xlink="http://www.w3.org/1999/xlink" content-type="dwc:institutionCode" xlink:type="simple">ZMUA</named-content>; collectionCode: <named-content xmlns:xlink="http://www.w3.org/1999/xlink" content-type="dwc:collectionCode" xlink:type="simple">fish</named-content></p></list-item><list-item><p><bold>Type status:</bold> <named-content xmlns:xlink="http://www.w3.org/1999/xlink" content-type="dwc:typeStatus" xlink:type="simple">Paratype</named-content>. <bold>Taxon:</bold> scientificNameID: <named-content xmlns:xlink="http://www.w3.org/1999/xlink" content-type="dwc:scientificNameID" xlink:type="simple"><italic><tp:taxon-name><tp:taxon-name-part taxon-name-part-type="genus" reg="Epinephelus">Epinephelus</tp:taxon-name-part><tp:taxon-name-part taxon-name-part-type="species" reg="rankini">rankini</tp:taxon-name-part></tp:taxon-name></italic></named-content>; kingdom: <named-content xmlns:xlink="http://www.w3.org/1999/xlink" content-type="dwc:kingdom" xlink:type="simple"><tp:taxon-name><tp:taxon-name-part taxon-name-part-type="kingdom">Animalia</tp:taxon-name-part></tp:taxon-name></named-content>; phylum: <named-content xmlns:xlink="http://www.w3.org/1999/xlink" content-type="dwc:phylum" xlink:type="simple"><tp:taxon-name><tp:taxon-name-part taxon-name-part-type="phylum">Chordata</tp:taxon-name-part></tp:taxon-name></named-content>; class: <named-content xmlns:xlink="http://www.w3.org/1999/xlink" content-type="dwc:class" xlink:type="simple"><tp:taxon-name><tp:taxon-name-part taxon-name-part-type="class">Actinopterygii</tp:taxon-name-part></tp:taxon-name></named-content>; order: <named-content xmlns:xlink="http://www.w3.org/1999/xlink" content-type="dwc:order" xlink:type="simple"><tp:taxon-name><tp:taxon-name-part taxon-name-part-type="order">Perciformes</tp:taxon-name-part></tp:taxon-name></named-content>; family: <named-content xmlns:xlink="http://www.w3.org/1999/xlink" content-type="dwc:family" xlink:type="simple"><tp:taxon-name><tp:taxon-name-part taxon-name-part-type="family">Epinephelidae</tp:taxon-name-part></tp:taxon-name></named-content>; genus: <named-content xmlns:xlink="http://www.w3.org/1999/xlink" content-type="dwc:genus" xlink:type="simple"><tp:taxon-name><tp:taxon-name-part taxon-name-part-type="genus">Epinephelus</tp:taxon-name-part></tp:taxon-name></named-content>; <bold>Location:</bold> locality: <named-content xmlns:xlink="http://www.w3.org/1999/xlink" content-type="dwc:locality" xlink:type="simple">Thevenard Island, Western Australia</named-content>; <bold>Identification:</bold> dateIdentified: <named-content xmlns:xlink="http://www.w3.org/1999/xlink" content-type="dwc:dateIdentified" xlink:type="simple">2021-11</named-content>; <bold>Record Level:</bold> collectionID: <named-content xmlns:xlink="http://www.w3.org/1999/xlink" content-type="dwc:collectionID" xlink:type="simple">ZMUA-epran02</named-content>; institutionCode: <named-content xmlns:xlink="http://www.w3.org/1999/xlink" content-type="dwc:institutionCode" xlink:type="simple">ZMUA</named-content>; collectionCode: <named-content xmlns:xlink="http://www.w3.org/1999/xlink" content-type="dwc:collectionCode" xlink:type="simple">fish</named-content></p></list-item><list-item><p><bold>Type status:</bold> <named-content xmlns:xlink="http://www.w3.org/1999/xlink" content-type="dwc:typeStatus" xlink:type="simple">Paratype</named-content>. <bold>Taxon:</bold> scientificNameID: <named-content xmlns:xlink="http://www.w3.org/1999/xlink" content-type="dwc:scientificNameID" xlink:type="simple"><italic><tp:taxon-name><tp:taxon-name-part taxon-name-part-type="genus" reg="Epinephelus">Epinephelus</tp:taxon-name-part><tp:taxon-name-part taxon-name-part-type="species" reg="rankini">rankini</tp:taxon-name-part></tp:taxon-name></italic></named-content>; kingdom: <named-content xmlns:xlink="http://www.w3.org/1999/xlink" content-type="dwc:kingdom" xlink:type="simple"><tp:taxon-name><tp:taxon-name-part taxon-name-part-type="kingdom">Animalia</tp:taxon-name-part></tp:taxon-name></named-content>; phylum: <named-content xmlns:xlink="http://www.w3.org/1999/xlink" content-type="dwc:phylum" xlink:type="simple"><tp:taxon-name><tp:taxon-name-part taxon-name-part-type="phylum">Chordata</tp:taxon-name-part></tp:taxon-name></named-content>; class: <named-content xmlns:xlink="http://www.w3.org/1999/xlink" content-type="dwc:class" xlink:type="simple"><tp:taxon-name><tp:taxon-name-part taxon-name-part-type="class">Actinopterygii</tp:taxon-name-part></tp:taxon-name></named-content>; order: <named-content xmlns:xlink="http://www.w3.org/1999/xlink" content-type="dwc:order" xlink:type="simple"><tp:taxon-name><tp:taxon-name-part taxon-name-part-type="order">Perciformes</tp:taxon-name-part></tp:taxon-name></named-content>; family: <named-content xmlns:xlink="http://www.w3.org/1999/xlink" content-type="dwc:family" xlink:type="simple"><tp:taxon-name><tp:taxon-name-part taxon-name-part-type="family">Epinephelidae</tp:taxon-name-part></tp:taxon-name></named-content>; genus: <named-content xmlns:xlink="http://www.w3.org/1999/xlink" content-type="dwc:genus" xlink:type="simple"><tp:taxon-name><tp:taxon-name-part taxon-name-part-type="genus">Epinephelus</tp:taxon-name-part></tp:taxon-name></named-content>; <bold>Location:</bold> locality: <named-content xmlns:xlink="http://www.w3.org/1999/xlink" content-type="dwc:locality" xlink:type="simple">Dirk Hartog Islands, Western Australia</named-content>; <bold>Identification:</bold> dateIdentified: <named-content xmlns:xlink="http://www.w3.org/1999/xlink" content-type="dwc:dateIdentified" xlink:type="simple">2021-11</named-content>; <bold>Record Level:</bold> collectionID: <named-content xmlns:xlink="http://www.w3.org/1999/xlink" content-type="dwc:collectionID" xlink:type="simple">ZMUA-epran03</named-content>; institutionCode: <named-content xmlns:xlink="http://www.w3.org/1999/xlink" content-type="dwc:institutionCode" xlink:type="simple">ZMUA</named-content>; collectionCode: <named-content xmlns:xlink="http://www.w3.org/1999/xlink" content-type="dwc:collectionCode" xlink:type="simple">fish</named-content></p></list-item><list-item><p><bold>Type status:</bold> <named-content xmlns:xlink="http://www.w3.org/1999/xlink" content-type="dwc:typeStatus" xlink:type="simple">Paratype</named-content>. <bold>Taxon:</bold> scientificNameID: <named-content xmlns:xlink="http://www.w3.org/1999/xlink" content-type="dwc:scientificNameID" xlink:type="simple"><italic><tp:taxon-name><tp:taxon-name-part taxon-name-part-type="genus" reg="Epinephelus">Epinephelus</tp:taxon-name-part><tp:taxon-name-part taxon-name-part-type="species" reg="rankini">rankini</tp:taxon-name-part></tp:taxon-name></italic></named-content>; kingdom: <named-content xmlns:xlink="http://www.w3.org/1999/xlink" content-type="dwc:kingdom" xlink:type="simple"><tp:taxon-name><tp:taxon-name-part taxon-name-part-type="kingdom">Animalia</tp:taxon-name-part></tp:taxon-name></named-content>; phylum: <named-content xmlns:xlink="http://www.w3.org/1999/xlink" content-type="dwc:phylum" xlink:type="simple"><tp:taxon-name><tp:taxon-name-part taxon-name-part-type="phylum">Chordata</tp:taxon-name-part></tp:taxon-name></named-content>; class: <named-content xmlns:xlink="http://www.w3.org/1999/xlink" content-type="dwc:class" xlink:type="simple"><tp:taxon-name><tp:taxon-name-part taxon-name-part-type="class">Actinopterygii</tp:taxon-name-part></tp:taxon-name></named-content>; order: <named-content xmlns:xlink="http://www.w3.org/1999/xlink" content-type="dwc:order" xlink:type="simple"><tp:taxon-name><tp:taxon-name-part taxon-name-part-type="order">Perciformes</tp:taxon-name-part></tp:taxon-name></named-content>; family: <named-content xmlns:xlink="http://www.w3.org/1999/xlink" content-type="dwc:family" xlink:type="simple"><tp:taxon-name><tp:taxon-name-part taxon-name-part-type="family">Epinephelidae</tp:taxon-name-part></tp:taxon-name></named-content>; genus: <named-content xmlns:xlink="http://www.w3.org/1999/xlink" content-type="dwc:genus" xlink:type="simple"><tp:taxon-name><tp:taxon-name-part taxon-name-part-type="genus">Epinephelus</tp:taxon-name-part></tp:taxon-name></named-content>; <bold>Location:</bold> locality: <named-content xmlns:xlink="http://www.w3.org/1999/xlink" content-type="dwc:locality" xlink:type="simple">Indonesia</named-content>; <bold>Identification:</bold> dateIdentified: <named-content xmlns:xlink="http://www.w3.org/1999/xlink" content-type="dwc:dateIdentified" xlink:type="simple">2021-12</named-content>; <bold>Record Level:</bold> collectionID: <named-content xmlns:xlink="http://www.w3.org/1999/xlink" content-type="dwc:collectionID" xlink:type="simple">ZMUA-epran04</named-content>; institutionCode: <named-content xmlns:xlink="http://www.w3.org/1999/xlink" content-type="dwc:institutionCode" xlink:type="simple">ZMUA</named-content>; collectionCode: <named-content xmlns:xlink="http://www.w3.org/1999/xlink" content-type="dwc:collectionCode" xlink:type="simple">fish</named-content></p></list-item><list-item><p><bold>Type status:</bold> <named-content xmlns:xlink="http://www.w3.org/1999/xlink" content-type="dwc:typeStatus" xlink:type="simple">Paratype</named-content>. <bold>Taxon:</bold> scientificNameID: <named-content xmlns:xlink="http://www.w3.org/1999/xlink" content-type="dwc:scientificNameID" xlink:type="simple"><italic><tp:taxon-name><tp:taxon-name-part taxon-name-part-type="genus" reg="Epinephelus">Epinephelus</tp:taxon-name-part><tp:taxon-name-part taxon-name-part-type="species" reg="rankini">rankini</tp:taxon-name-part></tp:taxon-name></italic></named-content>; kingdom: <named-content xmlns:xlink="http://www.w3.org/1999/xlink" content-type="dwc:kingdom" xlink:type="simple"><tp:taxon-name><tp:taxon-name-part taxon-name-part-type="kingdom">Animalia</tp:taxon-name-part></tp:taxon-name></named-content>; phylum: <named-content xmlns:xlink="http://www.w3.org/1999/xlink" content-type="dwc:phylum" xlink:type="simple"><tp:taxon-name><tp:taxon-name-part taxon-name-part-type="phylum">Chordata</tp:taxon-name-part></tp:taxon-name></named-content>; class: <named-content xmlns:xlink="http://www.w3.org/1999/xlink" content-type="dwc:class" xlink:type="simple"><tp:taxon-name><tp:taxon-name-part taxon-name-part-type="class">Actinopterygii</tp:taxon-name-part></tp:taxon-name></named-content>; order: <named-content xmlns:xlink="http://www.w3.org/1999/xlink" content-type="dwc:order" xlink:type="simple"><tp:taxon-name><tp:taxon-name-part taxon-name-part-type="order">Perciformes</tp:taxon-name-part></tp:taxon-name></named-content>; family: <named-content xmlns:xlink="http://www.w3.org/1999/xlink" content-type="dwc:family" xlink:type="simple"><tp:taxon-name><tp:taxon-name-part taxon-name-part-type="family">Epinephelidae</tp:taxon-name-part></tp:taxon-name></named-content>; genus: <named-content xmlns:xlink="http://www.w3.org/1999/xlink" content-type="dwc:genus" xlink:type="simple"><tp:taxon-name><tp:taxon-name-part taxon-name-part-type="genus">Epinephelus</tp:taxon-name-part></tp:taxon-name></named-content>; <bold>Location:</bold> locality: <named-content xmlns:xlink="http://www.w3.org/1999/xlink" content-type="dwc:locality" xlink:type="simple">Indonesia</named-content>; <bold>Identification:</bold> dateIdentified: <named-content xmlns:xlink="http://www.w3.org/1999/xlink" content-type="dwc:dateIdentified" xlink:type="simple">2021-11</named-content>; <bold>Event:</bold> eventDate: <named-content xmlns:xlink="http://www.w3.org/1999/xlink" content-type="dwc:eventDate" xlink:type="simple">2006</named-content>; <bold>Record Level:</bold> collectionID: <named-content xmlns:xlink="http://www.w3.org/1999/xlink" content-type="dwc:collectionID" xlink:type="simple">ZMUA-epranA</named-content>; institutionCode: <named-content xmlns:xlink="http://www.w3.org/1999/xlink" content-type="dwc:institutionCode" xlink:type="simple">ZMUA</named-content>; collectionCode: <named-content xmlns:xlink="http://www.w3.org/1999/xlink" content-type="dwc:collectionCode" xlink:type="simple">fish</named-content></p></list-item><list-item><p><bold>Type status:</bold> <named-content xmlns:xlink="http://www.w3.org/1999/xlink" content-type="dwc:typeStatus" xlink:type="simple">Paratype</named-content>. <bold>Taxon:</bold> scientificNameID: <named-content xmlns:xlink="http://www.w3.org/1999/xlink" content-type="dwc:scientificNameID" xlink:type="simple"><italic><tp:taxon-name><tp:taxon-name-part taxon-name-part-type="genus" reg="Epinephelus">Epinephelus</tp:taxon-name-part><tp:taxon-name-part taxon-name-part-type="species" reg="rankini">rankini</tp:taxon-name-part></tp:taxon-name></italic></named-content>; kingdom: <named-content xmlns:xlink="http://www.w3.org/1999/xlink" content-type="dwc:kingdom" xlink:type="simple"><tp:taxon-name><tp:taxon-name-part taxon-name-part-type="kingdom">Animalia</tp:taxon-name-part></tp:taxon-name></named-content>; phylum: <named-content xmlns:xlink="http://www.w3.org/1999/xlink" content-type="dwc:phylum" xlink:type="simple"><tp:taxon-name><tp:taxon-name-part taxon-name-part-type="phylum">Chordata</tp:taxon-name-part></tp:taxon-name></named-content>; class: <named-content xmlns:xlink="http://www.w3.org/1999/xlink" content-type="dwc:class" xlink:type="simple"><tp:taxon-name><tp:taxon-name-part taxon-name-part-type="class">Actinopterygii</tp:taxon-name-part></tp:taxon-name></named-content>; order: <named-content xmlns:xlink="http://www.w3.org/1999/xlink" content-type="dwc:order" xlink:type="simple"><tp:taxon-name><tp:taxon-name-part taxon-name-part-type="order">Perciformes</tp:taxon-name-part></tp:taxon-name></named-content>; family: <named-content xmlns:xlink="http://www.w3.org/1999/xlink" content-type="dwc:family" xlink:type="simple"><tp:taxon-name><tp:taxon-name-part taxon-name-part-type="family">Epinephelidae</tp:taxon-name-part></tp:taxon-name></named-content>; genus: <named-content xmlns:xlink="http://www.w3.org/1999/xlink" content-type="dwc:genus" xlink:type="simple"><tp:taxon-name><tp:taxon-name-part taxon-name-part-type="genus">Epinephelus</tp:taxon-name-part></tp:taxon-name></named-content>; <bold>Location:</bold> locality: <named-content xmlns:xlink="http://www.w3.org/1999/xlink" content-type="dwc:locality" xlink:type="simple">Western Australia</named-content>; <bold>Identification:</bold> dateIdentified: <named-content xmlns:xlink="http://www.w3.org/1999/xlink" content-type="dwc:dateIdentified" xlink:type="simple">2019-8</named-content>; <bold>Record Level:</bold> collectionID: <named-content xmlns:xlink="http://www.w3.org/1999/xlink" content-type="dwc:collectionID" xlink:type="simple">ZMUA-epranB</named-content>; institutionCode: <named-content xmlns:xlink="http://www.w3.org/1999/xlink" content-type="dwc:institutionCode" xlink:type="simple">ZMUA</named-content>; collectionCode: <named-content xmlns:xlink="http://www.w3.org/1999/xlink" content-type="dwc:collectionCode" xlink:type="simple">fish</named-content></p></list-item><list-item><p><bold>Type status:</bold> <named-content xmlns:xlink="http://www.w3.org/1999/xlink" content-type="dwc:typeStatus" xlink:type="simple">Paratype</named-content>. <bold>Taxon:</bold> scientificNameID: <named-content xmlns:xlink="http://www.w3.org/1999/xlink" content-type="dwc:scientificNameID" xlink:type="simple"><italic><tp:taxon-name><tp:taxon-name-part taxon-name-part-type="genus" reg="Epinephelus">Epinephelus</tp:taxon-name-part><tp:taxon-name-part taxon-name-part-type="species" reg="rankini">rankini</tp:taxon-name-part></tp:taxon-name></italic></named-content>; kingdom: <named-content xmlns:xlink="http://www.w3.org/1999/xlink" content-type="dwc:kingdom" xlink:type="simple"><tp:taxon-name><tp:taxon-name-part taxon-name-part-type="kingdom">Animalia</tp:taxon-name-part></tp:taxon-name></named-content>; phylum: <named-content xmlns:xlink="http://www.w3.org/1999/xlink" content-type="dwc:phylum" xlink:type="simple"><tp:taxon-name><tp:taxon-name-part taxon-name-part-type="phylum">Chordata</tp:taxon-name-part></tp:taxon-name></named-content>; class: <named-content xmlns:xlink="http://www.w3.org/1999/xlink" content-type="dwc:class" xlink:type="simple"><tp:taxon-name><tp:taxon-name-part taxon-name-part-type="class">Actinopterygii</tp:taxon-name-part></tp:taxon-name></named-content>; order: <named-content xmlns:xlink="http://www.w3.org/1999/xlink" content-type="dwc:order" xlink:type="simple"><tp:taxon-name><tp:taxon-name-part taxon-name-part-type="order">Perciformes</tp:taxon-name-part></tp:taxon-name></named-content>; family: <named-content xmlns:xlink="http://www.w3.org/1999/xlink" content-type="dwc:family" xlink:type="simple"><tp:taxon-name><tp:taxon-name-part taxon-name-part-type="family">Epinephelidae</tp:taxon-name-part></tp:taxon-name></named-content>; genus: <named-content xmlns:xlink="http://www.w3.org/1999/xlink" content-type="dwc:genus" xlink:type="simple"><tp:taxon-name><tp:taxon-name-part taxon-name-part-type="genus">Epinephelus</tp:taxon-name-part></tp:taxon-name></named-content>; <bold>Location:</bold> locality: <named-content xmlns:xlink="http://www.w3.org/1999/xlink" content-type="dwc:locality" xlink:type="simple">Western Australia</named-content>; <bold>Identification:</bold> dateIdentified: <named-content xmlns:xlink="http://www.w3.org/1999/xlink" content-type="dwc:dateIdentified" xlink:type="simple">2019-8</named-content>; <bold>Record Level:</bold> collectionID: <named-content xmlns:xlink="http://www.w3.org/1999/xlink" content-type="dwc:collectionID" xlink:type="simple">ZMUA-epranC</named-content>; institutionCode: <named-content xmlns:xlink="http://www.w3.org/1999/xlink" content-type="dwc:institutionCode" xlink:type="simple">ZMUA</named-content>; collectionCode: <named-content xmlns:xlink="http://www.w3.org/1999/xlink" content-type="dwc:collectionCode" xlink:type="simple">fish</named-content></p></list-item></list></tp:treatment-sec><tp:treatment-sec sec-type="Description"><title>Description</title><p>Head large and head length 2.6 (2.6-2.8) in SL, orbit diameter 6.8 (6.5-6.9) in head; interorbital broadly convex and width 4.5 (4.1-4.5) in head. Snout length 4.08 (3.9-4.2) in head. Mouth large and oblique, length of upper jaw 2.0 (2.0-2.3) in head, maxilla width 7.3 (6.8-7.3) in head, maxillary roundly truncate and extending to rear edge of eye, with small supplemental bone, only visible through dissection.</p><p>Dorsal fin XI, 16 ~ 17; anal fin III, 8-9; pectoral fin 17–18; pelvic fin I, 5; caudal fin 16-19; lateral-line scales 71-86; lateral scale series 137-163; gill rakers 9-11+14-15; head length 35.3-38.5% SL; eye diameter 5.2-5.7% SL, preorbital length 7.1-7.6% SL and depth 4.3-5.7% SL, interorbital width 7.9-8.6% SL; snout length 8.3-9.4% SL, maxilla width 4.9-5.3% SL, length of upper jaw 15.8-18.9% SL, lower-jaw length 10.1-13.6% SL; body compressed laterally, body depth 34.2-35.3% SL and width 14.9-16.7% SL; predorsal length 30.9-32.6% SL, dorsal-fin base 56.6-58.4% SL, first dorsal spine 4.9-7.2% SL, second dorsal spine 9.9-13.6% SL, longest dorsal spine (usually fourth spine) 10.4-15.5% SL, last dorsal spine 8.6-10.9% SL, longest dorsal ray 11.7-14.7% SL; pre-anal length 63.6-68.0% SL, anal-fin base 7.4-17.1% SL, first anal spine 3.5-4.2% SL, second anal spine 6.5-8.4% SL, third anal spine 8.1-10.2% SL and longest anal ray 14.9-19.2% SL; pectoral-fin length 17.7-19.2% SL; prepelvic length 31.9-36.6% SL, pelvic-fin length 17.4-19.6% SL, pelvic-spine length 9.1-11.1% SL; caudal-fin length 19.3-20.9% SL, caudal-peduncle length 17.1-20.9% SL and depth 10.4-11.5% SL (see Table <xref ref-type="table" rid="T8026009">1</xref>).</p></tp:treatment-sec><tp:treatment-sec sec-type="Diagnosis"><title>Diagnosis</title><p><italic><tp:taxon-name><tp:taxon-name-part taxon-name-part-type="genus" reg="Epinephelus">Epinephelus</tp:taxon-name-part><tp:taxon-name-part taxon-name-part-type="species" reg="rankini">rankini</tp:taxon-name-part></tp:taxon-name></italic> can clearly be distinguished from most of its congers by the absence of bars and bands in head and body (vs. presence) and diagnosed from confusable species by the following combination of characteristics: head, body and fins black greyish-brown to chocolate with irregular white blotches (vs. pale brownish-grey with irregular and small white blotches above in <italic><tp:taxon-name><tp:taxon-name-part taxon-name-part-type="genus" reg="Epinephelus">E.</tp:taxon-name-part><tp:taxon-name-part taxon-name-part-type="species" reg="multinotatus">multinotatus</tp:taxon-name-part></tp:taxon-name></italic>; dark blue or greyish-blue in <italic><tp:taxon-name><tp:taxon-name-part taxon-name-part-type="genus" reg="Epinephelus">E.</tp:taxon-name-part><tp:taxon-name-part taxon-name-part-type="species" reg="flavocaeruleus">flavocaeruleus</tp:taxon-name-part></tp:taxon-name></italic>; dark reddish-brown in <italic><tp:taxon-name><tp:taxon-name-part taxon-name-part-type="genus" reg="Epinephelus">Epinephelus</tp:taxon-name-part><tp:taxon-name-part taxon-name-part-type="species" reg="marginatus">marginatus</tp:taxon-name-part></tp:taxon-name></italic> Lowe,1834 and <italic><tp:taxon-name><tp:taxon-name-part taxon-name-part-type="genus" reg="Epinephelus">Epinephelus</tp:taxon-name-part><tp:taxon-name-part taxon-name-part-type="species" reg="morio">morio</tp:taxon-name-part></tp:taxon-name></italic> Valenciennes,1828; olive to reddish-brown with irregular and large pale spots and blotches in <italic><tp:taxon-name><tp:taxon-name-part taxon-name-part-type="genus" reg="Epinephelus">Epinephelus</tp:taxon-name-part><tp:taxon-name-part taxon-name-part-type="species" reg="erythrurus">erythrurus</tp:taxon-name-part></tp:taxon-name></italic> Valenciennes, 1828) ; absence of small dark brown spots (vs. numerous small dark reddish-brown spots below or spread all over the body in <italic><tp:taxon-name><tp:taxon-name-part taxon-name-part-type="genus" reg="Epinephelus">E.</tp:taxon-name-part><tp:taxon-name-part taxon-name-part-type="species" reg="multinotatus">multinotatus</tp:taxon-name-part></tp:taxon-name></italic>; black spots in <italic><tp:taxon-name><tp:taxon-name-part taxon-name-part-type="genus" reg="Epinephelus">E.</tp:taxon-name-part><tp:taxon-name-part taxon-name-part-type="species" reg="cyanopodus">cyanopodus</tp:taxon-name-part></tp:taxon-name></italic>); the lateral-line scales 71-86 (vs. 48-51 in <italic><tp:taxon-name><tp:taxon-name-part taxon-name-part-type="genus" reg="Epinephelus">Epinephelus</tp:taxon-name-part><tp:taxon-name-part taxon-name-part-type="species" reg="clippertonensis">clippertonensis</tp:taxon-name-part></tp:taxon-name></italic> Allen and Robertson 1999); lateral-scale series 137-162 (vs. 92-107 <italic><tp:taxon-name><tp:taxon-name-part taxon-name-part-type="genus" reg="Epinephelus">E.</tp:taxon-name-part><tp:taxon-name-part taxon-name-part-type="species" reg="erythrurus">erythrurus</tp:taxon-name-part></tp:taxon-name></italic>).</p><sec sec-type="Molecular diagnosis (CBB)"><title>Molecular diagnosis (CBB)</title><p><italic><tp:taxon-name><tp:taxon-name-part taxon-name-part-type="genus" reg="Epinephelus">Epinephelus</tp:taxon-name-part><tp:taxon-name-part taxon-name-part-type="species" reg="rankini">rankini</tp:taxon-name-part></tp:taxon-name></italic> is diagnosed by a combination of 10 nucleotide substitutions: COI 276 (A→G), COI 279 (C→T), COI 294 (A→G), COI 351 (T→C), COI 399 (A→G), COI 402 (T→C), COI 442 (A→G), COI 519 (A→G), COI 537 (T→C), COI 552 (T→C). In addition, <italic><tp:taxon-name><tp:taxon-name-part taxon-name-part-type="genus" reg="Epinephelus">E.</tp:taxon-name-part><tp:taxon-name-part taxon-name-part-type="species" reg="rankini">rankini</tp:taxon-name-part></tp:taxon-name></italic> possess 24 nucleotide substitutions when compared to <italic><tp:taxon-name><tp:taxon-name-part taxon-name-part-type="genus" reg="Epinephelus">E.</tp:taxon-name-part><tp:taxon-name-part taxon-name-part-type="species" reg="multinotatus">multinotatus</tp:taxon-name-part></tp:taxon-name></italic>: COI 105 (T→A), COI 198 (T→C), COI 270 (C→T), COI 273 (T→C), COI 276 (A→G), COI 279 (C→T), COI 294 (A→G), COI 297 (C→T), COI 351 (T→C), COI 366 (G→A), COI 399 (A→G), COI 402 (T→C), COI 442 (A→G), COI 444 (A→C), COI 468 (A→G), COI 484 (C→T), COI 519 (A→G), COI 537 (T→C), COI 552 (T→C), COI 561 (G→A), COI 582 (T→C), COI 603 (G→A), COI 618 (C→T), COI 633 (A→G).</p></sec><sec sec-type="Colouration in life"><title>Colouration in life</title><p>Black greyish-brown to chocolate with irregular pale white blotches on the head, body and fins, with the blotches on the front of the head, chest and fins smaller and not obvious and those on both the sides of body larger; the rear margins of the unpaired soft rays have an extremely narrow white edge (Fig. <xref ref-type="fig" rid="F8025581">2</xref><xref ref-type="fig" rid="F8025586">a</xref>, <xref ref-type="fig" rid="F8025588">c</xref>, <xref ref-type="fig" rid="F8025590">e</xref>). Individuals with a bluish body colour are occasionally seen in the natural environment. When individuals are stressed or frightened, the pale white blotches become larger and darker and are regularly arranged on the side of the body from the back to the abdomen.</p></sec><sec sec-type="Colour in preservation"><title>Colour in preservation</title><p>Body grey to brown with pale white blotches remaining prominent or fading. The narrow white edge on the posterior margin of the unpaired soft rays also remains or fades (Fig. <xref ref-type="fig" rid="F8025581">2</xref><xref ref-type="fig" rid="F8025588">c</xref>, <xref ref-type="fig" rid="F8025590">e</xref>). With prolonged storage time, the body colour gradually turns yellowish-brown and the blotches and the white edge of the unpaired soft rays fade (Fig. <xref ref-type="fig" rid="F8025563">1</xref><xref ref-type="fig" rid="F8025568">a</xref>).</p></sec><sec sec-type="Distribution"><title>Distribution</title><p><italic><tp:taxon-name><tp:taxon-name-part taxon-name-part-type="genus" reg="Epinephelus">Epinephelus</tp:taxon-name-part><tp:taxon-name-part taxon-name-part-type="species" reg="rankini">rankini</tp:taxon-name-part></tp:taxon-name></italic> is known from the Western Australian waters from the Abrolhos Islands northwards to Cape Leveque and south-eastern Indonesia (Fig. <xref ref-type="fig" rid="F8025592">3</xref>). <italic><tp:taxon-name><tp:taxon-name-part taxon-name-part-type="genus" reg="Epinephelus">E.</tp:taxon-name-part><tp:taxon-name-part taxon-name-part-type="species" reg="rankini">rankini</tp:taxon-name-part></tp:taxon-name></italic> inhabits coral reefs and deeper offshore waters and can be found at depths up to 150 m (<xref ref-type="bibr" rid="B8025429">Rome and Newman 2010</xref>).</p></sec></tp:treatment-sec><tp:treatment-sec><!--Section generated to contain objects referenced in tp:taxon-treatment.--><table-wrap id="T8026009" position="float" orientation="portrait"><label>Table 1.</label><caption><p>Meristics and measurements of <italic><tp:taxon-name><tp:taxon-name-part taxon-name-part-type="genus" reg="Epinephelus">E.</tp:taxon-name-part><tp:taxon-name-part taxon-name-part-type="species" reg="rankini">rankini</tp:taxon-name-part></tp:taxon-name></italic> and <italic><tp:taxon-name><tp:taxon-name-part taxon-name-part-type="genus" reg="Epinephelus">E.</tp:taxon-name-part><tp:taxon-name-part taxon-name-part-type="species" reg="multinotatus">multinotatus</tp:taxon-name-part></tp:taxon-name></italic></p></caption><table rules="all" border="0" style="width:100%"><tbody><tr><td rowspan="1" colspan="1"/><td rowspan="1" colspan="2">
              <italic>
                <tp:taxon-name><tp:taxon-name-part taxon-name-part-type="genus" reg="Epinephelus">Epinephelus</tp:taxon-name-part><tp:taxon-name-part taxon-name-part-type="species" reg="rankini">rankini</tp:taxon-name-part></tp:taxon-name>
              </italic>
            </td><td rowspan="1" colspan="2">
              <italic>
                <tp:taxon-name><tp:taxon-name-part taxon-name-part-type="genus" reg="Epinephelus">Epinephelus</tp:taxon-name-part><tp:taxon-name-part taxon-name-part-type="species" reg="multinotatus">multinotatus</tp:taxon-name-part></tp:taxon-name>
              </italic>
            </td></tr><tr><td rowspan="1" colspan="1"/><td rowspan="1" colspan="1">Holotype WAM P.2847-001</td><td rowspan="1" colspan="1">Range for specimens</td><td rowspan="1" colspan="1">Holotype ZMB 9452</td><td rowspan="1" colspan="1">Range for specimens</td></tr><tr><td rowspan="1" colspan="1">Total length (mm)</td><td rowspan="1" colspan="1">330</td><td rowspan="1" colspan="1">305-456</td><td rowspan="1" colspan="1">282</td><td rowspan="1" colspan="1">286-713</td></tr><tr><td rowspan="1" colspan="1">Standard length (mm)</td><td rowspan="1" colspan="1">265</td><td rowspan="1" colspan="1">240-385</td><td rowspan="1" colspan="1">231</td><td rowspan="1" colspan="1">231-645</td></tr><tr><td rowspan="1" colspan="1">Dorsal-fin ray count</td><td rowspan="1" colspan="1">XI, 16</td><td rowspan="1" colspan="1">XI, 16-17</td><td rowspan="1" colspan="1">XI, 16</td><td rowspan="1" colspan="1">XI, 15-17</td></tr><tr><td rowspan="1" colspan="1">Anal-fin ray count</td><td rowspan="1" colspan="1">III, 8</td><td rowspan="1" colspan="1">III, 8-9</td><td rowspan="1" colspan="1">III,8</td><td rowspan="1" colspan="1">III, 8</td></tr><tr><td rowspan="1" colspan="1">Pelvic-fin ray count</td><td rowspan="1" colspan="1">I-5</td><td rowspan="1" colspan="1">I-5</td><td rowspan="1" colspan="1">-</td><td rowspan="1" colspan="1">I-5</td></tr><tr><td rowspan="1" colspan="1">Pectoral-fin ray count</td><td rowspan="1" colspan="1">18</td><td rowspan="1" colspan="1">17-18</td><td rowspan="1" colspan="1">16</td><td rowspan="1" colspan="1">16-20</td></tr><tr><td rowspan="1" colspan="1">Caudal-fin ray count</td><td rowspan="1" colspan="1">18</td><td rowspan="1" colspan="1">16-19</td><td rowspan="1" colspan="1">18</td><td rowspan="1" colspan="1">16-18</td></tr><tr><td rowspan="1" colspan="1">Lateral line</td><td rowspan="1" colspan="1">-</td><td rowspan="1" colspan="1">71-86</td><td rowspan="1" colspan="1">-</td><td rowspan="1" colspan="1">62-77</td></tr><tr><td rowspan="1" colspan="1">Lateral line series</td><td rowspan="1" colspan="1">163</td><td rowspan="1" colspan="1">137-163</td><td rowspan="1" colspan="1">-</td><td rowspan="1" colspan="1">130-151</td></tr><tr><td rowspan="1" colspan="1">Gill rakers</td><td rowspan="1" colspan="1">9+15</td><td rowspan="1" colspan="1">9-11+14-15</td><td rowspan="1" colspan="1">-</td><td rowspan="1" colspan="1">9-11+15-17</td></tr><tr><td rowspan="1" colspan="1">% of S</td><td rowspan="1" colspan="1"/><td rowspan="1" colspan="1"/><td rowspan="1" colspan="1"/><td rowspan="1" colspan="1"/></tr><tr><td rowspan="1" colspan="1">Head length</td><td rowspan="1" colspan="1">37.7</td><td rowspan="1" colspan="1">35.3-38.5</td><td rowspan="1" colspan="1">38.1</td><td rowspan="1" colspan="1">36.5-44.8</td></tr><tr><td rowspan="1" colspan="1">Eye diameter</td><td rowspan="1" colspan="1">5.7</td><td rowspan="1" colspan="1">5.2-5.7</td><td rowspan="1" colspan="1">6.1</td><td rowspan="1" colspan="1">5.3-6.1</td></tr><tr><td rowspan="1" colspan="1">Pre-orbital length</td><td rowspan="1" colspan="1">7.5</td><td rowspan="1" colspan="1">7.1-7.6</td><td rowspan="1" colspan="1">-</td><td rowspan="1" colspan="1">7.4-9.2</td></tr><tr><td rowspan="1" colspan="1">Pre-orbital depth</td><td rowspan="1" colspan="1">4.5</td><td rowspan="1" colspan="1">4.3-5.7</td><td rowspan="1" colspan="1">-</td><td rowspan="1" colspan="1">5.0-5.9</td></tr><tr><td rowspan="1" colspan="1">Interorbital width</td><td rowspan="1" colspan="1">8.5</td><td rowspan="1" colspan="1">7.9-8.6</td><td rowspan="1" colspan="1">-</td><td rowspan="1" colspan="1">7.4-8.9</td></tr><tr><td rowspan="1" colspan="1">Snout length</td><td rowspan="1" colspan="1">9.4</td><td rowspan="1" colspan="1">8.3-9.4</td><td rowspan="1" colspan="1">9.1</td><td rowspan="1" colspan="1">9.1-10.5</td></tr><tr><td rowspan="1" colspan="1">Maxilla width</td><td rowspan="1" colspan="1">5.3</td><td rowspan="1" colspan="1">4.9-5.3</td><td rowspan="1" colspan="1">-</td><td rowspan="1" colspan="1">5.0-5.3</td></tr><tr><td rowspan="1" colspan="1">Length of upper jaw</td><td rowspan="1" colspan="1">17.0</td><td rowspan="1" colspan="1">15.8-18.9</td><td rowspan="1" colspan="1">-</td><td rowspan="1" colspan="1">16.3-17.2</td></tr><tr><td rowspan="1" colspan="1">Lower-jaw length</td><td rowspan="1" colspan="1">13.6</td><td rowspan="1" colspan="1">10.1-13.6</td><td rowspan="1" colspan="1">-</td><td rowspan="1" colspan="1">11.3-12.0</td></tr><tr><td rowspan="1" colspan="1">Body depth</td><td rowspan="1" colspan="1">34.7</td><td rowspan="1" colspan="1">34.2-35.3</td><td rowspan="1" colspan="1">-</td><td rowspan="1" colspan="1">34.4-41.8</td></tr><tr><td rowspan="1" colspan="1">Body width</td><td rowspan="1" colspan="1">22.6</td><td rowspan="1" colspan="1">14.9-16.7</td><td rowspan="1" colspan="1">-</td><td rowspan="1" colspan="1">14.4-19.8</td></tr><tr><td rowspan="1" colspan="1">Predorsal length</td><td rowspan="1" colspan="1">30.9</td><td rowspan="1" colspan="1">30.9-32.6</td><td rowspan="1" colspan="1">34.6</td><td rowspan="1" colspan="1">31.7-37.3</td></tr><tr><td rowspan="1" colspan="1">Dorsal-fin base</td><td rowspan="1" colspan="1">56.6</td><td rowspan="1" colspan="1">56.6-58.4</td><td rowspan="1" colspan="1">-</td><td rowspan="1" colspan="1">50.4-58.6</td></tr><tr><td rowspan="1" colspan="1">First dorsal spine</td><td rowspan="1" colspan="1">7.2</td><td rowspan="1" colspan="1">4.9-7.2</td><td rowspan="1" colspan="1">-</td><td rowspan="1" colspan="1">3.5-5.7</td></tr><tr><td rowspan="1" colspan="1">Second dorsal spine</td><td rowspan="1" colspan="1">13.6</td><td rowspan="1" colspan="1">9.9-13.6</td><td rowspan="1" colspan="1">-</td><td rowspan="1" colspan="1">7.8-12</td></tr><tr><td rowspan="1" colspan="1">Longest dorsal spine</td><td rowspan="1" colspan="1">14.7</td><td rowspan="1" colspan="1">10.4-15.5</td><td rowspan="1" colspan="1">-</td><td rowspan="1" colspan="1">11.3-14.0</td></tr><tr><td rowspan="1" colspan="1">Last dorsal spine</td><td rowspan="1" colspan="1">10.9</td><td rowspan="1" colspan="1">8.6-10.9</td><td rowspan="1" colspan="1">-</td><td rowspan="1" colspan="1">8.2-9.8</td></tr><tr><td rowspan="1" colspan="1">Longest dorsal ray</td><td rowspan="1" colspan="1">14.3</td><td rowspan="1" colspan="1">11.7-14.7</td><td rowspan="1" colspan="1">-</td><td rowspan="1" colspan="1">12.7-14.4</td></tr><tr><td rowspan="1" colspan="1">Pre-anal length</td><td rowspan="1" colspan="1">66.8</td><td rowspan="1" colspan="1">63.6-68.0</td><td rowspan="1" colspan="1">71.4</td><td rowspan="1" colspan="1">66.7-71.4</td></tr><tr><td rowspan="1" colspan="1">Anal-fin base</td><td rowspan="1" colspan="1">17</td><td rowspan="1" colspan="1">7.4-17.1</td><td rowspan="1" colspan="1">-</td><td rowspan="1" colspan="1">12.8-17.6</td></tr><tr><td rowspan="1" colspan="1">First anal spine</td><td rowspan="1" colspan="1">4.2</td><td rowspan="1" colspan="1">3.5-4.2</td><td rowspan="1" colspan="1">-</td><td rowspan="1" colspan="1">2.6-3.5</td></tr><tr><td rowspan="1" colspan="1">Second anal spine</td><td rowspan="1" colspan="1">7.9</td><td rowspan="1" colspan="1">6.5-8.4</td><td rowspan="1" colspan="1">-</td><td rowspan="1" colspan="1">5.9-6.4</td></tr><tr><td rowspan="1" colspan="1">Third anal spine</td><td rowspan="1" colspan="1">10.2</td><td rowspan="1" colspan="1">8.1-10.2</td><td rowspan="1" colspan="1">-</td><td rowspan="1" colspan="1">7.8-10.3</td></tr><tr><td rowspan="1" colspan="1">Longest anal ray</td><td rowspan="1" colspan="1">19.2</td><td rowspan="1" colspan="1">14.9-19.2</td><td rowspan="1" colspan="1">-</td><td rowspan="1" colspan="1">15.9-16.0</td></tr><tr><td rowspan="1" colspan="1">Pectoral-fin length</td><td rowspan="1" colspan="1">17.7</td><td rowspan="1" colspan="1">17.7-19.2</td><td rowspan="1" colspan="1">-</td><td rowspan="1" colspan="1">17.0-19.3</td></tr><tr><td rowspan="1" colspan="1">Prepelvic length</td><td rowspan="1" colspan="1">36.2</td><td rowspan="1" colspan="1">31.9-36.6</td><td rowspan="1" colspan="1">35.5</td><td rowspan="1" colspan="1">30.9-35.7</td></tr><tr><td rowspan="1" colspan="1">Pelvic-fin length</td><td rowspan="1" colspan="1">18.9</td><td rowspan="1" colspan="1">17.4-19.6</td><td rowspan="1" colspan="1">-</td><td rowspan="1" colspan="1">16.3-19.4</td></tr><tr><td rowspan="1" colspan="1">Pelvic-spine length</td><td rowspan="1" colspan="1">11.3</td><td rowspan="1" colspan="1">9.1-11.3</td><td rowspan="1" colspan="1">-</td><td rowspan="1" colspan="1">9.7-10.3</td></tr><tr><td rowspan="1" colspan="1">Caudal-peduncle length</td><td rowspan="1" colspan="1">19.6</td><td rowspan="1" colspan="1">17.1-20.9</td><td rowspan="1" colspan="1">16.5</td><td rowspan="1" colspan="1">16.0.-20.6</td></tr><tr><td rowspan="1" colspan="1">Caudal-peduncle depth</td><td rowspan="1" colspan="1">11.3</td><td rowspan="1" colspan="1">10.4-11.5</td><td rowspan="1" colspan="1">-</td><td rowspan="1" colspan="1">11.3-11.6</td></tr><tr><td rowspan="1" colspan="1">Caudal-fin length</td><td rowspan="1" colspan="1">19.6</td><td rowspan="1" colspan="1">19.3-20.9</td><td rowspan="1" colspan="1">22.1</td><td rowspan="1" colspan="1">19.1-23.1</td></tr></tbody></table></table-wrap><fig-group id="F8025581" position="float" orientation="portrait"><caption><p><italic><tp:taxon-name><tp:taxon-name-part taxon-name-part-type="genus" reg="Epinephelus">Epinephelus</tp:taxon-name-part><tp:taxon-name-part taxon-name-part-type="species" reg="rankini">rankini</tp:taxon-name-part></tp:taxon-name></italic> and <italic><tp:taxon-name><tp:taxon-name-part taxon-name-part-type="genus" reg="Epinephelus">Epinephelus</tp:taxon-name-part><tp:taxon-name-part taxon-name-part-type="species" reg="multinotatus">multinotatus</tp:taxon-name-part></tp:taxon-name></italic>.</p></caption><fig id="F8025586" position="float" orientation="portrait"><object-id xmlns:xlink="http://www.w3.org/1999/xlink" content-type="arpha" xlink:type="simple">722017AF-7217-5A5A-8EA0-CFA1BDA5BA87</object-id><object-id xmlns:xlink="http://www.w3.org/1999/xlink" content-type="doi" xlink:type="simple">10.3897/BDJ.10.e90472.figure2a</object-id><label>Figure 2a.</label><caption><p>fresh specimens of <italic><tp:taxon-name><tp:taxon-name-part taxon-name-part-type="genus" reg="Epinephelus">E.</tp:taxon-name-part><tp:taxon-name-part taxon-name-part-type="species" reg="rankini">rankini</tp:taxon-name-part></tp:taxon-name></italic>, ZMUA-epran02, 368 mm SL, caught in the waters of Thevenard Island, Western Australia</p></caption><graphic xmlns:xlink="http://www.w3.org/1999/xlink" xlink:href="bdj-10-e90472-g002_a.jpg" xlink:type="simple" position="float" orientation="portrait" id="oo_714090.jpg"><uri content-type="original_file" xlink:type="simple">https://binary.pensoft.net/fig/714090</uri></graphic></fig><fig id="F8025587" position="float" orientation="portrait"><object-id xmlns:xlink="http://www.w3.org/1999/xlink" content-type="arpha" xlink:type="simple">CA631262-A3BC-5BD4-870C-807A71EF8C00</object-id><object-id xmlns:xlink="http://www.w3.org/1999/xlink" content-type="doi" xlink:type="simple">10.3897/BDJ.10.e90472.figure2b</object-id><label>Figure 2b.</label><caption><p>fresh specimens of <italic><tp:taxon-name><tp:taxon-name-part taxon-name-part-type="genus" reg="Epinephelus">E.</tp:taxon-name-part><tp:taxon-name-part taxon-name-part-type="species" reg="multinotatus">multinotatus</tp:taxon-name-part></tp:taxon-name></italic>, ZMUA-epmul02, 308.9 mm SL, caught in Africa</p></caption><graphic xmlns:xlink="http://www.w3.org/1999/xlink" xlink:href="bdj-10-e90472-g002_b.jpg" xlink:type="simple" position="float" orientation="portrait" id="oo_714091.jpg"><uri content-type="original_file" xlink:type="simple">https://binary.pensoft.net/fig/714091</uri></graphic></fig><fig id="F8025588" position="float" orientation="portrait"><object-id xmlns:xlink="http://www.w3.org/1999/xlink" content-type="arpha" xlink:type="simple">5482D6D8-70B8-5EBC-878F-8E87E441F815</object-id><object-id xmlns:xlink="http://www.w3.org/1999/xlink" content-type="doi" xlink:type="simple">10.3897/BDJ.10.e90472.figure2c</object-id><label>Figure 2c.</label><caption><p>preserved specimens of <italic><tp:taxon-name><tp:taxon-name-part taxon-name-part-type="genus" reg="Epinephelus">E.</tp:taxon-name-part><tp:taxon-name-part taxon-name-part-type="species" reg="rankini">rankini</tp:taxon-name-part></tp:taxon-name></italic>, ZMUA-epran02, 368 mm SL</p></caption><graphic xmlns:xlink="http://www.w3.org/1999/xlink" xlink:href="bdj-10-e90472-g002_c.jpg" xlink:type="simple" position="float" orientation="portrait" id="oo_714092.jpg"><uri content-type="original_file" xlink:type="simple">https://binary.pensoft.net/fig/714092</uri></graphic></fig><fig id="F8025589" position="float" orientation="portrait"><object-id xmlns:xlink="http://www.w3.org/1999/xlink" content-type="arpha" xlink:type="simple">CD98BD56-65C7-51F7-AD2A-F10D1D767126</object-id><object-id xmlns:xlink="http://www.w3.org/1999/xlink" content-type="doi" xlink:type="simple">10.3897/BDJ.10.e90472.figure2d</object-id><label>Figure 2d.</label><caption><p>preserved specimens of <italic><tp:taxon-name><tp:taxon-name-part taxon-name-part-type="genus" reg="Epinephelus">E.</tp:taxon-name-part><tp:taxon-name-part taxon-name-part-type="species" reg="multinotatus">multinotatus</tp:taxon-name-part></tp:taxon-name></italic>, ZMUA-epmul02, 308.9 mm SL</p></caption><graphic xmlns:xlink="http://www.w3.org/1999/xlink" xlink:href="bdj-10-e90472-g002_d.jpg" xlink:type="simple" position="float" orientation="portrait" id="oo_714096.jpg"><uri content-type="original_file" xlink:type="simple">https://binary.pensoft.net/fig/714096</uri></graphic></fig><fig id="F8025590" position="float" orientation="portrait"><object-id xmlns:xlink="http://www.w3.org/1999/xlink" content-type="arpha" xlink:type="simple">972495AA-CB60-58C3-BA55-EB6BC903B4D4</object-id><object-id xmlns:xlink="http://www.w3.org/1999/xlink" content-type="doi" xlink:type="simple">10.3897/BDJ.10.e90472.figure2e</object-id><label>Figure 2e.</label><caption><p>preserved specimens of <italic><tp:taxon-name><tp:taxon-name-part taxon-name-part-type="genus" reg="Epinephelus">E.</tp:taxon-name-part><tp:taxon-name-part taxon-name-part-type="species" reg="rankini">rankini</tp:taxon-name-part></tp:taxon-name></italic>, ZMUA-epran01, 357 mm SL</p></caption><graphic xmlns:xlink="http://www.w3.org/1999/xlink" xlink:href="bdj-10-e90472-g002_e.jpg" xlink:type="simple" position="float" orientation="portrait" id="oo_714097.jpg"><uri content-type="original_file" xlink:type="simple">https://binary.pensoft.net/fig/714097</uri></graphic></fig></fig-group><fig id="F8025586" position="float" orientation="portrait"><object-id xmlns:xlink="http://www.w3.org/1999/xlink" content-type="arpha" xlink:type="simple">722017AF-7217-5A5A-8EA0-CFA1BDA5BA87</object-id><object-id xmlns:xlink="http://www.w3.org/1999/xlink" content-type="doi" xlink:type="simple">10.3897/BDJ.10.e90472.figure2a</object-id><label>Figure 2a.</label><caption><p>fresh specimens of <italic><tp:taxon-name><tp:taxon-name-part taxon-name-part-type="genus" reg="Epinephelus">E.</tp:taxon-name-part><tp:taxon-name-part taxon-name-part-type="species" reg="rankini">rankini</tp:taxon-name-part></tp:taxon-name></italic>, ZMUA-epran02, 368 mm SL, caught in the waters of Thevenard Island, Western Australia</p></caption><graphic xmlns:xlink="http://www.w3.org/1999/xlink" xlink:href="bdj-10-e90472-g002_a.jpg" xlink:type="simple" position="float" orientation="portrait" id="oo_714090.jpg"><uri content-type="original_file" xlink:type="simple">https://binary.pensoft.net/fig/714090</uri></graphic></fig><fig id="F8025588" position="float" orientation="portrait"><object-id xmlns:xlink="http://www.w3.org/1999/xlink" content-type="arpha" xlink:type="simple">5482D6D8-70B8-5EBC-878F-8E87E441F815</object-id><object-id xmlns:xlink="http://www.w3.org/1999/xlink" content-type="doi" xlink:type="simple">10.3897/BDJ.10.e90472.figure2c</object-id><label>Figure 2c.</label><caption><p>preserved specimens of <italic><tp:taxon-name><tp:taxon-name-part taxon-name-part-type="genus" reg="Epinephelus">E.</tp:taxon-name-part><tp:taxon-name-part taxon-name-part-type="species" reg="rankini">rankini</tp:taxon-name-part></tp:taxon-name></italic>, ZMUA-epran02, 368 mm SL</p></caption><graphic xmlns:xlink="http://www.w3.org/1999/xlink" xlink:href="bdj-10-e90472-g002_c.jpg" xlink:type="simple" position="float" orientation="portrait" id="oo_714092.jpg"><uri content-type="original_file" xlink:type="simple">https://binary.pensoft.net/fig/714092</uri></graphic></fig><fig id="F8025590" position="float" orientation="portrait"><object-id xmlns:xlink="http://www.w3.org/1999/xlink" content-type="arpha" xlink:type="simple">972495AA-CB60-58C3-BA55-EB6BC903B4D4</object-id><object-id xmlns:xlink="http://www.w3.org/1999/xlink" content-type="doi" xlink:type="simple">10.3897/BDJ.10.e90472.figure2e</object-id><label>Figure 2e.</label><caption><p>preserved specimens of <italic><tp:taxon-name><tp:taxon-name-part taxon-name-part-type="genus" reg="Epinephelus">E.</tp:taxon-name-part><tp:taxon-name-part taxon-name-part-type="species" reg="rankini">rankini</tp:taxon-name-part></tp:taxon-name></italic>, ZMUA-epran01, 357 mm SL</p></caption><graphic xmlns:xlink="http://www.w3.org/1999/xlink" xlink:href="bdj-10-e90472-g002_e.jpg" xlink:type="simple" position="float" orientation="portrait" id="oo_714097.jpg"><uri content-type="original_file" xlink:type="simple">https://binary.pensoft.net/fig/714097</uri></graphic></fig><fig-group id="F8025563" position="float" orientation="portrait"><caption><p>Holotypes of <italic><tp:taxon-name><tp:taxon-name-part taxon-name-part-type="genus" reg="Epinephelus">Epinephelus</tp:taxon-name-part><tp:taxon-name-part taxon-name-part-type="species" reg="rankini">rankini</tp:taxon-name-part></tp:taxon-name></italic> (a) and <italic><tp:taxon-name><tp:taxon-name-part taxon-name-part-type="genus" reg="Epinephelus">Epinephelus</tp:taxon-name-part><tp:taxon-name-part taxon-name-part-type="species" reg="multinotatus">multinotatus</tp:taxon-name-part></tp:taxon-name></italic> (b).</p></caption><fig id="F8025568" position="float" orientation="portrait"><object-id xmlns:xlink="http://www.w3.org/1999/xlink" content-type="arpha" xlink:type="simple">2EB90C3A-1A6A-551E-B656-E6F1253619BB</object-id><object-id xmlns:xlink="http://www.w3.org/1999/xlink" content-type="doi" xlink:type="simple">10.3897/BDJ.10.e90472.figure1a</object-id><label>Figure 1a.</label><caption><p><italic><tp:taxon-name><tp:taxon-name-part taxon-name-part-type="genus" reg="Epinephelus">Epinephelus</tp:taxon-name-part><tp:taxon-name-part taxon-name-part-type="species" reg="rankini">rankini</tp:taxon-name-part></tp:taxon-name></italic>, holotype (WAM P.2847-001), 330 mm, photographed by Juntong Hu</p></caption><graphic xmlns:xlink="http://www.w3.org/1999/xlink" xlink:href="bdj-10-e90472-g001_a.jpg" xlink:type="simple" position="float" orientation="portrait" id="oo_714075.jpg"><uri content-type="original_file" xlink:type="simple">https://binary.pensoft.net/fig/714075</uri></graphic></fig><fig id="F8025569" position="float" orientation="portrait"><object-id xmlns:xlink="http://www.w3.org/1999/xlink" content-type="arpha" xlink:type="simple">33476DE6-3756-53E4-8FD6-44AAF39C06F4</object-id><object-id xmlns:xlink="http://www.w3.org/1999/xlink" content-type="doi" xlink:type="simple">10.3897/BDJ.10.e90472.figure1b</object-id><label>Figure 1b.</label><caption><p><italic><tp:taxon-name><tp:taxon-name-part taxon-name-part-type="genus" reg="Epinephelus">Epinephelus</tp:taxon-name-part><tp:taxon-name-part taxon-name-part-type="species" reg="multinotatus">multinotatus</tp:taxon-name-part></tp:taxon-name></italic>, holotype (ZMB 9452), 231 mm, photographed by Edda Aßel</p></caption><graphic xmlns:xlink="http://www.w3.org/1999/xlink" xlink:href="bdj-10-e90472-g001_b.jpg" xlink:type="simple" position="float" orientation="portrait" id="oo_714077.jpg"><uri content-type="original_file" xlink:type="simple">https://binary.pensoft.net/fig/714077</uri></graphic></fig></fig-group><fig id="F8025568" position="float" orientation="portrait"><object-id xmlns:xlink="http://www.w3.org/1999/xlink" content-type="arpha" xlink:type="simple">2EB90C3A-1A6A-551E-B656-E6F1253619BB</object-id><object-id xmlns:xlink="http://www.w3.org/1999/xlink" content-type="doi" xlink:type="simple">10.3897/BDJ.10.e90472.figure1a</object-id><label>Figure 1a.</label><caption><p><italic><tp:taxon-name><tp:taxon-name-part taxon-name-part-type="genus" reg="Epinephelus">Epinephelus</tp:taxon-name-part><tp:taxon-name-part taxon-name-part-type="species" reg="rankini">rankini</tp:taxon-name-part></tp:taxon-name></italic>, holotype (WAM P.2847-001), 330 mm, photographed by Juntong Hu</p></caption><graphic xmlns:xlink="http://www.w3.org/1999/xlink" xlink:href="bdj-10-e90472-g001_a.jpg" xlink:type="simple" position="float" orientation="portrait" id="oo_714075.jpg"><uri content-type="original_file" xlink:type="simple">https://binary.pensoft.net/fig/714075</uri></graphic></fig><fig id="F8025592" position="float" orientation="portrait"><object-id xmlns:xlink="http://www.w3.org/1999/xlink" content-type="arpha" xlink:type="simple">E105C0BF-E407-5443-A15B-BC7BE9677681</object-id><object-id xmlns:xlink="http://www.w3.org/1999/xlink" content-type="doi" xlink:type="simple">10.3897/BDJ.10.e90472.figure3</object-id><label>Figure 3.</label><caption><p>Map of the collection location of <italic><tp:taxon-name><tp:taxon-name-part taxon-name-part-type="genus" reg="Epinephelus">Epinephelus</tp:taxon-name-part><tp:taxon-name-part taxon-name-part-type="species" reg="rankini">rankini</tp:taxon-name-part></tp:taxon-name></italic> (blue squares) and <italic><tp:taxon-name><tp:taxon-name-part taxon-name-part-type="genus" reg="Epinephelus">Epinephelus</tp:taxon-name-part><tp:taxon-name-part taxon-name-part-type="species" reg="multinotatus">multinotatus</tp:taxon-name-part></tp:taxon-name></italic> (red circles) examined in this study.</p></caption><graphic xmlns:xlink="http://www.w3.org/1999/xlink" xlink:href="bdj-10-e90472-g003.jpg" position="float" id="oo_714100.jpg" orientation="portrait" xlink:type="simple"><uri content-type="original_file" xlink:type="simple">https://binary.pensoft.net/fig/714100</uri></graphic></fig></tp:treatment-sec><ref-list><ref id="B8025429"><element-citation xmlns:xlink="http://www.w3.org/1999/xlink" publication-type="book" xlink:type="simple"><person-group person-group-type="author"><name name-style="western"><surname>Rome</surname><given-names>B</given-names></name><name name-style="western"><surname>Newman</surname><given-names>S</given-names></name></person-group><year>2010</year><source>North coast fish identification guide</source><publisher-name>Department of Fisheries</publisher-name></element-citation></ref></ref-list></tp:taxon-treatment>
