# Supplementary material for: Epinephelusrankini Whitley, 1945, a valid species of grouper (Teleostei, Perciformes, Epinephelidae) from Western Australia and southeast Indonesia
Source: Biodivers Data J. 2022 Oct 14;10:e90472. doi: 10.3897/BDJ.10.e90472 (PMC9836616; doi:10.3897/BDJ.10.e90472)
Supplement: XML Treatment for Epinephelus multinotatus [file BDJ.10.e90472-treatment2.xml]

<!DOCTYPE tp:taxon-treatment
  PUBLIC "-//TaxonX//DTD Taxonomic Treatment Publishing DTD v0 20100105//EN" "tax-treatment-NSO.dtd">
<tp:taxon-treatment xmlns:tp="http://www.plazi.org/taxpub"><tp:treatment-meta><mixed-citation publication-type="journal"><person-group><name><surname>Cao</surname><given-names>Xiaoying</given-names></name><name><surname>Wu</surname><given-names>Haohao</given-names></name><name><surname>Zhang</surname><given-names>Haoran</given-names></name><name><surname>Wu</surname><given-names>Lina</given-names></name><name><surname>Ding</surname><given-names>Shaoxiong</given-names></name></person-group><article-title><italic><tp:taxon-name><tp:taxon-name-part taxon-name-part-type="genus" reg="Epinephelus">Epinephelus</tp:taxon-name-part><tp:taxon-name-part taxon-name-part-type="species" reg="rankini">rankini</tp:taxon-name-part></tp:taxon-name></italic> Whitley, 1945, a valid species of grouper (<tp:taxon-name><tp:taxon-name-part taxon-name-part-type="subclass">Teleostei</tp:taxon-name-part></tp:taxon-name>, <tp:taxon-name><tp:taxon-name-part taxon-name-part-type="order">Perciformes</tp:taxon-name-part></tp:taxon-name>, <tp:taxon-name><tp:taxon-name-part taxon-name-part-type="family">Epinephelidae</tp:taxon-name-part></tp:taxon-name>) from Western Australia and southeast Indonesia</article-title><source>Biodivers Data J</source><day>14</day><month>10</month><year>2022</year><volume>10</volume><pub-id pub-id-type="doi">10.3897/BDJ.10.e90472</pub-id></mixed-citation></tp:treatment-meta><tp:nomenclature><tp:taxon-name>
            <object-id xmlns:xlink="http://www.w3.org/1999/xlink" content-type="arpha" xlink:type="simple">111248B3-ACFA-59CB-A5BF-A65548C917FA</object-id>
            <tp:taxon-name-part taxon-name-part-type="species">Epinephelus multinotatus</tp:taxon-name-part>
            <object-id xmlns:xlink="http://www.w3.org/1999/xlink" content-type="zoobank" xlink:type="simple" object-id-type="ZooBank">E666A249-758C-448C-B746-A888F43C5E21</object-id>
          </tp:taxon-name><tp:taxon-authority>Peters, 1876 (Figs. 1b and 2b, Table1)</tp:taxon-authority></tp:nomenclature><tp:treatment-sec sec-type="materials"><title>Materials</title><list list-type="alpha-lower" list-content="occurrences"><list-item><p><bold>Type status:</bold> <named-content xmlns:xlink="http://www.w3.org/1999/xlink" content-type="dwc:typeStatus" xlink:type="simple">Holotype</named-content>. <bold>Taxon:</bold> taxonID: <named-content xmlns:xlink="http://www.w3.org/1999/xlink" content-type="dwc:taxonID" xlink:type="simple">ZMB 9452</named-content>; scientificNameID: <named-content xmlns:xlink="http://www.w3.org/1999/xlink" content-type="dwc:scientificNameID" xlink:type="simple"><italic><tp:taxon-name><tp:taxon-name-part taxon-name-part-type="genus" reg="Epinephelus">Epinephelus</tp:taxon-name-part><tp:taxon-name-part taxon-name-part-type="species" reg="multinotatus">multinotatus</tp:taxon-name-part></tp:taxon-name></italic></named-content>; kingdom: <named-content xmlns:xlink="http://www.w3.org/1999/xlink" content-type="dwc:kingdom" xlink:type="simple"><tp:taxon-name><tp:taxon-name-part taxon-name-part-type="kingdom">Animalia</tp:taxon-name-part></tp:taxon-name></named-content>; phylum: <named-content xmlns:xlink="http://www.w3.org/1999/xlink" content-type="dwc:phylum" xlink:type="simple"><tp:taxon-name><tp:taxon-name-part taxon-name-part-type="phylum">Chordata</tp:taxon-name-part></tp:taxon-name></named-content>; class: <named-content xmlns:xlink="http://www.w3.org/1999/xlink" content-type="dwc:class" xlink:type="simple"><tp:taxon-name><tp:taxon-name-part taxon-name-part-type="class">Actinopterygii</tp:taxon-name-part></tp:taxon-name></named-content>; order: <named-content xmlns:xlink="http://www.w3.org/1999/xlink" content-type="dwc:order" xlink:type="simple"><tp:taxon-name><tp:taxon-name-part taxon-name-part-type="order">Perciformes</tp:taxon-name-part></tp:taxon-name></named-content>; family: <named-content xmlns:xlink="http://www.w3.org/1999/xlink" content-type="dwc:family" xlink:type="simple"><tp:taxon-name><tp:taxon-name-part taxon-name-part-type="family">Epinephelidae</tp:taxon-name-part></tp:taxon-name></named-content>; genus: <named-content xmlns:xlink="http://www.w3.org/1999/xlink" content-type="dwc:genus" xlink:type="simple"><tp:taxon-name><tp:taxon-name-part taxon-name-part-type="genus">Epinephelus</tp:taxon-name-part></tp:taxon-name></named-content>; scientificNameAuthorship: <named-content xmlns:xlink="http://www.w3.org/1999/xlink" content-type="dwc:scientificNameAuthorship" xlink:type="simple">(Peters 1876)</named-content>; <bold>Location:</bold> locality: <named-content xmlns:xlink="http://www.w3.org/1999/xlink" content-type="dwc:locality" xlink:type="simple">Mauritius</named-content></p></list-item><list-item><p><bold>Type status:</bold> <named-content xmlns:xlink="http://www.w3.org/1999/xlink" content-type="dwc:typeStatus" xlink:type="simple">Paratype</named-content>. <bold>Occurrence:</bold> recordNumber: <named-content xmlns:xlink="http://www.w3.org/1999/xlink" content-type="dwc:recordNumber" xlink:type="simple">ZMUA-epmul03-05; ZMUA-epmulD,ZMUA-epmulF, ZMUA-epmulG</named-content>; individualCount: <named-content xmlns:xlink="http://www.w3.org/1999/xlink" content-type="dwc:individualCount" xlink:type="simple">6</named-content>; <bold>Taxon:</bold> scientificNameID: <named-content xmlns:xlink="http://www.w3.org/1999/xlink" content-type="dwc:scientificNameID" xlink:type="simple"><italic><tp:taxon-name><tp:taxon-name-part taxon-name-part-type="genus" reg="Epinephelus">Epinephelus</tp:taxon-name-part><tp:taxon-name-part taxon-name-part-type="species" reg="multinotatus">multinotatus</tp:taxon-name-part></tp:taxon-name></italic></named-content>; kingdom: <named-content xmlns:xlink="http://www.w3.org/1999/xlink" content-type="dwc:kingdom" xlink:type="simple"><tp:taxon-name><tp:taxon-name-part taxon-name-part-type="kingdom">Animalia</tp:taxon-name-part></tp:taxon-name></named-content>; phylum: <named-content xmlns:xlink="http://www.w3.org/1999/xlink" content-type="dwc:phylum" xlink:type="simple"><tp:taxon-name><tp:taxon-name-part taxon-name-part-type="phylum">Chordata</tp:taxon-name-part></tp:taxon-name></named-content>; class: <named-content xmlns:xlink="http://www.w3.org/1999/xlink" content-type="dwc:class" xlink:type="simple"><tp:taxon-name><tp:taxon-name-part taxon-name-part-type="class">Actinopterygii</tp:taxon-name-part></tp:taxon-name></named-content>; order: <named-content xmlns:xlink="http://www.w3.org/1999/xlink" content-type="dwc:order" xlink:type="simple"><tp:taxon-name><tp:taxon-name-part taxon-name-part-type="order">Perciformes</tp:taxon-name-part></tp:taxon-name></named-content>; family: <named-content xmlns:xlink="http://www.w3.org/1999/xlink" content-type="dwc:family" xlink:type="simple"><tp:taxon-name><tp:taxon-name-part taxon-name-part-type="family">Epinephelidae</tp:taxon-name-part></tp:taxon-name></named-content>; genus: <named-content xmlns:xlink="http://www.w3.org/1999/xlink" content-type="dwc:genus" xlink:type="simple"><tp:taxon-name><tp:taxon-name-part taxon-name-part-type="genus">Epinephelus</tp:taxon-name-part></tp:taxon-name></named-content>; <bold>Location:</bold> locality: <named-content xmlns:xlink="http://www.w3.org/1999/xlink" content-type="dwc:locality" xlink:type="simple">Maldives</named-content>; <bold>Event:</bold> year: <named-content xmlns:xlink="http://www.w3.org/1999/xlink" content-type="dwc:year" xlink:type="simple">2020</named-content>; <bold>Record Level:</bold> institutionCode: <named-content xmlns:xlink="http://www.w3.org/1999/xlink" content-type="dwc:institutionCode" xlink:type="simple">ZMUA</named-content>; collectionCode: <named-content xmlns:xlink="http://www.w3.org/1999/xlink" content-type="dwc:collectionCode" xlink:type="simple">fish</named-content></p></list-item><list-item><p><bold>Type status:</bold> <named-content xmlns:xlink="http://www.w3.org/1999/xlink" content-type="dwc:typeStatus" xlink:type="simple">Paratype</named-content>. <bold>Occurrence:</bold> recordNumber: <named-content xmlns:xlink="http://www.w3.org/1999/xlink" content-type="dwc:recordNumber" xlink:type="simple">ZMUA-epmul02; ZMUA-epmulE</named-content>; individualCount: <named-content xmlns:xlink="http://www.w3.org/1999/xlink" content-type="dwc:individualCount" xlink:type="simple">2</named-content>; <bold>Taxon:</bold> scientificNameID: <named-content xmlns:xlink="http://www.w3.org/1999/xlink" content-type="dwc:scientificNameID" xlink:type="simple"><italic><tp:taxon-name><tp:taxon-name-part taxon-name-part-type="genus" reg="Epinephelus">Epinephelus</tp:taxon-name-part><tp:taxon-name-part taxon-name-part-type="species" reg="multinotatus">multinotatus</tp:taxon-name-part></tp:taxon-name></italic></named-content>; kingdom: <named-content xmlns:xlink="http://www.w3.org/1999/xlink" content-type="dwc:kingdom" xlink:type="simple"><tp:taxon-name><tp:taxon-name-part taxon-name-part-type="kingdom">Animalia</tp:taxon-name-part></tp:taxon-name></named-content>; phylum: <named-content xmlns:xlink="http://www.w3.org/1999/xlink" content-type="dwc:phylum" xlink:type="simple"><tp:taxon-name><tp:taxon-name-part taxon-name-part-type="phylum">Chordata</tp:taxon-name-part></tp:taxon-name></named-content>; class: <named-content xmlns:xlink="http://www.w3.org/1999/xlink" content-type="dwc:class" xlink:type="simple"><tp:taxon-name><tp:taxon-name-part taxon-name-part-type="class">Actinopterygii</tp:taxon-name-part></tp:taxon-name></named-content>; order: <named-content xmlns:xlink="http://www.w3.org/1999/xlink" content-type="dwc:order" xlink:type="simple"><tp:taxon-name><tp:taxon-name-part taxon-name-part-type="order">Perciformes</tp:taxon-name-part></tp:taxon-name></named-content>; family: <named-content xmlns:xlink="http://www.w3.org/1999/xlink" content-type="dwc:family" xlink:type="simple"><tp:taxon-name><tp:taxon-name-part taxon-name-part-type="family">Epinephelidae</tp:taxon-name-part></tp:taxon-name></named-content>; genus: <named-content xmlns:xlink="http://www.w3.org/1999/xlink" content-type="dwc:genus" xlink:type="simple"><tp:taxon-name><tp:taxon-name-part taxon-name-part-type="genus">Epinephelus</tp:taxon-name-part></tp:taxon-name></named-content>; <bold>Location:</bold> locality: <named-content xmlns:xlink="http://www.w3.org/1999/xlink" content-type="dwc:locality" xlink:type="simple">South Africa</named-content>; <bold>Event:</bold> year: <named-content xmlns:xlink="http://www.w3.org/1999/xlink" content-type="dwc:year" xlink:type="simple">2019</named-content>; <bold>Record Level:</bold> institutionCode: <named-content xmlns:xlink="http://www.w3.org/1999/xlink" content-type="dwc:institutionCode" xlink:type="simple">ZMUA</named-content>; collectionCode: <named-content xmlns:xlink="http://www.w3.org/1999/xlink" content-type="dwc:collectionCode" xlink:type="simple">fish</named-content></p></list-item><list-item><p><bold>Type status:</bold> <named-content xmlns:xlink="http://www.w3.org/1999/xlink" content-type="dwc:typeStatus" xlink:type="simple">Paratype</named-content>. <bold>Occurrence:</bold> recordNumber: <named-content xmlns:xlink="http://www.w3.org/1999/xlink" content-type="dwc:recordNumber" xlink:type="simple">SAIAB 77354, 80836</named-content>; individualCount: <named-content xmlns:xlink="http://www.w3.org/1999/xlink" content-type="dwc:individualCount" xlink:type="simple">2</named-content>; <bold>Taxon:</bold> scientificNameID: <named-content xmlns:xlink="http://www.w3.org/1999/xlink" content-type="dwc:scientificNameID" xlink:type="simple"><italic><tp:taxon-name><tp:taxon-name-part taxon-name-part-type="genus" reg="Epinephelus">Epinephelus</tp:taxon-name-part><tp:taxon-name-part taxon-name-part-type="species" reg="multinotatus">multinotatus</tp:taxon-name-part></tp:taxon-name></italic></named-content>; kingdom: <named-content xmlns:xlink="http://www.w3.org/1999/xlink" content-type="dwc:kingdom" xlink:type="simple"><tp:taxon-name><tp:taxon-name-part taxon-name-part-type="kingdom">Animalia</tp:taxon-name-part></tp:taxon-name></named-content>; phylum: <named-content xmlns:xlink="http://www.w3.org/1999/xlink" content-type="dwc:phylum" xlink:type="simple"><tp:taxon-name><tp:taxon-name-part taxon-name-part-type="phylum">Chordata</tp:taxon-name-part></tp:taxon-name></named-content>; class: <named-content xmlns:xlink="http://www.w3.org/1999/xlink" content-type="dwc:class" xlink:type="simple"><tp:taxon-name><tp:taxon-name-part taxon-name-part-type="class">Actinopterygii</tp:taxon-name-part></tp:taxon-name></named-content>; order: <named-content xmlns:xlink="http://www.w3.org/1999/xlink" content-type="dwc:order" xlink:type="simple"><tp:taxon-name><tp:taxon-name-part taxon-name-part-type="order">Perciformes</tp:taxon-name-part></tp:taxon-name></named-content>; family: <named-content xmlns:xlink="http://www.w3.org/1999/xlink" content-type="dwc:family" xlink:type="simple"><tp:taxon-name><tp:taxon-name-part taxon-name-part-type="family">Epinephelidae</tp:taxon-name-part></tp:taxon-name></named-content>; genus: <named-content xmlns:xlink="http://www.w3.org/1999/xlink" content-type="dwc:genus" xlink:type="simple"><tp:taxon-name><tp:taxon-name-part taxon-name-part-type="genus">Epinephelus</tp:taxon-name-part></tp:taxon-name></named-content>; <bold>Location:</bold> locality: <named-content xmlns:xlink="http://www.w3.org/1999/xlink" content-type="dwc:locality" xlink:type="simple">Seychelles</named-content>; <bold>Record Level:</bold> institutionCode: <named-content xmlns:xlink="http://www.w3.org/1999/xlink" content-type="dwc:institutionCode" xlink:type="simple">SAIAB</named-content>; collectionCode: <named-content xmlns:xlink="http://www.w3.org/1999/xlink" content-type="dwc:collectionCode" xlink:type="simple">fish</named-content></p></list-item><list-item><p><bold>Type status:</bold> <named-content xmlns:xlink="http://www.w3.org/1999/xlink" content-type="dwc:typeStatus" xlink:type="simple">Paratype</named-content>. <bold>Occurrence:</bold> recordNumber: <named-content xmlns:xlink="http://www.w3.org/1999/xlink" content-type="dwc:recordNumber" xlink:type="simple">SAIAB 19541, 86850, 86834</named-content>; individualCount: <named-content xmlns:xlink="http://www.w3.org/1999/xlink" content-type="dwc:individualCount" xlink:type="simple">3</named-content>; <bold>Taxon:</bold> scientificNameID: <named-content xmlns:xlink="http://www.w3.org/1999/xlink" content-type="dwc:scientificNameID" xlink:type="simple"><italic><tp:taxon-name><tp:taxon-name-part taxon-name-part-type="genus" reg="Epinephelus">Epinephelus</tp:taxon-name-part><tp:taxon-name-part taxon-name-part-type="species" reg="multinotatus">multinotatus</tp:taxon-name-part></tp:taxon-name></italic></named-content>; kingdom: <named-content xmlns:xlink="http://www.w3.org/1999/xlink" content-type="dwc:kingdom" xlink:type="simple"><tp:taxon-name><tp:taxon-name-part taxon-name-part-type="kingdom">Animalia</tp:taxon-name-part></tp:taxon-name></named-content>; phylum: <named-content xmlns:xlink="http://www.w3.org/1999/xlink" content-type="dwc:phylum" xlink:type="simple"><tp:taxon-name><tp:taxon-name-part taxon-name-part-type="phylum">Chordata</tp:taxon-name-part></tp:taxon-name></named-content>; class: <named-content xmlns:xlink="http://www.w3.org/1999/xlink" content-type="dwc:class" xlink:type="simple"><tp:taxon-name><tp:taxon-name-part taxon-name-part-type="class">Actinopterygii</tp:taxon-name-part></tp:taxon-name></named-content>; order: <named-content xmlns:xlink="http://www.w3.org/1999/xlink" content-type="dwc:order" xlink:type="simple"><tp:taxon-name><tp:taxon-name-part taxon-name-part-type="order">Perciformes</tp:taxon-name-part></tp:taxon-name></named-content>; family: <named-content xmlns:xlink="http://www.w3.org/1999/xlink" content-type="dwc:family" xlink:type="simple"><tp:taxon-name><tp:taxon-name-part taxon-name-part-type="family">Epinephelidae</tp:taxon-name-part></tp:taxon-name></named-content>; genus: <named-content xmlns:xlink="http://www.w3.org/1999/xlink" content-type="dwc:genus" xlink:type="simple"><tp:taxon-name><tp:taxon-name-part taxon-name-part-type="genus">Epinephelus</tp:taxon-name-part></tp:taxon-name></named-content>; <bold>Location:</bold> locality: <named-content xmlns:xlink="http://www.w3.org/1999/xlink" content-type="dwc:locality" xlink:type="simple">Mozambique</named-content>; <bold>Record Level:</bold> institutionCode: <named-content xmlns:xlink="http://www.w3.org/1999/xlink" content-type="dwc:institutionCode" xlink:type="simple">SAIAB</named-content>; collectionCode: <named-content xmlns:xlink="http://www.w3.org/1999/xlink" content-type="dwc:collectionCode" xlink:type="simple">fish</named-content></p></list-item></list></tp:treatment-sec><tp:treatment-sec sec-type="Description"><title>Description</title><p>Head large and head length 2.2-2.7 in SL, orbit diameter 6.4-7.5 in head; interorbital broadly convex and width 4.1-5.2 in head. Snout length 3.6-4.6 in head. Mouth large and oblique, length of upper jaw 2.2-2.6 in head, maxilla width 7.1-8.6 in head, maxillary roundly truncate and extending to rear edge of eye, with small supplemental bone, only visible through dissection.</p><p>Dorsal fin XI, 15 ~ 17; anal fin III, 8; pectoral fin 16–20; pelvic fin I, 5; caudal fin 16-18; lateral-line scales 62-77; lateral scale series 130-151; gill rakers 9-11+15-17; head length 36.5-44.8% SL; eye diameter 5.3-6.1% SL, pre-orbital length 7.4-9.2% SL and depth 5.0-5.9% SL, interorbital width 7.4-8.9% SL; snout length 9.1-10.5% SL, maxilla width 5.0-5.3% SL, length of upper jaw 16.3-17.2% SL, lower-jaw length 11.3-12.0% SL; body compressed laterally, body depth 34.4-41.8% SL and width 14.4-19.8% SL; predorsal length 31.7-37.3% SL, dorsal-fin base 50.4-58.6% SL, first dorsal spine 3.5-5.7% SL, second dorsal spine 7.8-12.0% SL, longest dorsal spine (usually fourth spine) 11.3-14.0% SL, last dorsal spine 8.2-9.8% SL, longest dorsal ray 12.7-14.4% SL; pre-anal length 66.7-71.4% SL, anal-fin base 12.8-17.6% SL, first anal spine 2.6-3.5% SL, second anal spine 5.9-6.4% SL, third anal spine 7.8-10.3% SL and longest anal ray 15.9-16.0% SL; pectoral-fin length 17.0-19.3% SL; prepelvic length 30.9-35.7% SL, pelvic-fin length 16.3-19.4% SL, pelvic-spine length 9.7-10.3% SL; caudal-fin length 19.1-23.1% SL, caudal-peduncle length 16.0-20.6% SL and depth 11.3-11.6% SL (see Table <xref ref-type="table" rid="T8026009">1</xref>).</p></tp:treatment-sec><tp:treatment-sec sec-type="Diagnosis"><title>Diagnosis</title><p><italic><tp:taxon-name><tp:taxon-name-part taxon-name-part-type="genus" reg="Epinephelus">Epinephelus</tp:taxon-name-part><tp:taxon-name-part taxon-name-part-type="species" reg="multinotatus">multinotatus</tp:taxon-name-part></tp:taxon-name></italic> can clearly be distinguished from most of its congers by the absence of bars and bands in head and body (vs. presence), presence of numerous small dark reddish-brown spots (vs. absence or spots of other colour) and diagnosed from confusable species by the following combination of characteristics: head and body pale brownish-grey with irregular and small white blotches (vs. black greyish-brown to chocolate with irregular white blotches in <italic><tp:taxon-name><tp:taxon-name-part taxon-name-part-type="genus" reg="Epinephelus">E.</tp:taxon-name-part><tp:taxon-name-part taxon-name-part-type="species" reg="rankini">rankini</tp:taxon-name-part></tp:taxon-name></italic>; dark blue or greyish-blue in <italic><tp:taxon-name><tp:taxon-name-part taxon-name-part-type="genus" reg="Epinephelus">E.</tp:taxon-name-part><tp:taxon-name-part taxon-name-part-type="species" reg="flavocaeruleus">flavocaeruleus</tp:taxon-name-part></tp:taxon-name></italic>; pale bluish-grey in <italic><tp:taxon-name><tp:taxon-name-part taxon-name-part-type="genus" reg="Epinephelus">E.</tp:taxon-name-part><tp:taxon-name-part taxon-name-part-type="species" reg="cyanopodus">cyanopodus</tp:taxon-name-part></tp:taxon-name></italic>; greyish-brown without blotches in <italic><tp:taxon-name><tp:taxon-name-part taxon-name-part-type="genus" reg="Epinephelus">Epinephelus</tp:taxon-name-part><tp:taxon-name-part taxon-name-part-type="species" reg="bontoides">bontoides</tp:taxon-name-part></tp:taxon-name></italic> Bleeker, 1855); absence of black saddle blotch (vs. presence of black saddle blotch in <italic><tp:taxon-name><tp:taxon-name-part taxon-name-part-type="genus" reg="Epinephelus">Epinephelus</tp:taxon-name-part><tp:taxon-name-part taxon-name-part-type="species" reg="howlandi">howlandi</tp:taxon-name-part></tp:taxon-name></italic> Gunther 1873), the lateral-line scales 62-77 (vs. 48-51 in <italic><tp:taxon-name><tp:taxon-name-part taxon-name-part-type="genus" reg="Epinephelus">E.</tp:taxon-name-part><tp:taxon-name-part taxon-name-part-type="species" reg="bontoides">bontoides</tp:taxon-name-part></tp:taxon-name></italic>), lateral-scale series 130-151 (vs. 88-109 in <italic><tp:taxon-name><tp:taxon-name-part taxon-name-part-type="genus" reg="Epinephelus">Epinephelus</tp:taxon-name-part><tp:taxon-name-part taxon-name-part-type="species" reg="corallicola">corallicola</tp:taxon-name-part></tp:taxon-name></italic> Valenciennes, 1828).</p><sec sec-type="Molecular diagnosis (CBB)"><title>Molecular diagnosis (CBB)</title><p><italic><tp:taxon-name><tp:taxon-name-part taxon-name-part-type="genus" reg="Epinephelus">Epinephelus</tp:taxon-name-part><tp:taxon-name-part taxon-name-part-type="species" reg="multinotatus">multinotatus</tp:taxon-name-part></tp:taxon-name></italic> is diagnosed by a combination of 10 nucleotide substitutions: COI 105 (T→A), COI 198 (C→T), COI 270 (T→C), COI 273 (C→T), COI 366 (A→G), COI 484 (C→T), COI 561 (A→G), COI 582 (C→T), COI 618 (T→C), COI 633 (G→A).</p></sec><sec sec-type="Colouration in life"><title>Colouration in life</title><p>Pale brownish-grey with irregular and small white blotches above the head and body, and numerous small dark reddish-brown spots below the head and body, sometimes spread all over the body (Fig. <xref ref-type="fig" rid="F8025581">2</xref><xref ref-type="fig" rid="F8025587">b</xref>, <xref ref-type="fig" rid="F8025589">d</xref>Fig. <xref ref-type="fig" rid="F8025581">2</xref><xref ref-type="fig" rid="F8025589">d</xref>). The rear margins of the unpaired soft rays of some individuals have an extremely narrow white edge. When individuals are stressed or frightened, the black-brown striped blotches will appear behind the eyes.</p></sec><sec sec-type="Colour in preservation"><title>Colour in preservation</title><p>Head and body pale brownish-grey with white blotches and small dark spots remaining prominent or fading. With prolonged storage time, the body colour gradually turns pale yellowish-brown and the blotches and spots fade (Figs <xref ref-type="fig" rid="F8025563">1</xref><xref ref-type="fig" rid="F8025569">b</xref>, <xref ref-type="fig" rid="F8025581">2</xref><xref ref-type="fig" rid="F8025589">d</xref>).</p></sec><sec sec-type="Distribution"><title>Distribution</title><p><italic><tp:taxon-name><tp:taxon-name-part taxon-name-part-type="genus" reg="Epinephelus">Epinephelus</tp:taxon-name-part><tp:taxon-name-part taxon-name-part-type="species" reg="multinotatus">multinotatus</tp:taxon-name-part></tp:taxon-name></italic> is known from the Persian Gulf to southern Mozambique and also found in the island States (including Mauritius, Maldives, Seychelles, Madagascar, Réunion, Rodrigues and Chagos) (Fig. <xref ref-type="fig" rid="F8025592">3</xref>). Juveniles of <italic><tp:taxon-name><tp:taxon-name-part taxon-name-part-type="genus" reg="Epinephelus">E.</tp:taxon-name-part><tp:taxon-name-part taxon-name-part-type="species" reg="multinotatus">multinotatus</tp:taxon-name-part></tp:taxon-name></italic> can be found on shallower inshore coral reefs and the adults can be found at depths up to 90 m.</p></sec></tp:treatment-sec><tp:treatment-sec><!--Section generated to contain objects referenced in tp:taxon-treatment.--><table-wrap id="T8026009" position="float" orientation="portrait"><label>Table 1.</label><caption><p>Meristics and measurements of <italic><tp:taxon-name><tp:taxon-name-part taxon-name-part-type="genus" reg="Epinephelus">E.</tp:taxon-name-part><tp:taxon-name-part taxon-name-part-type="species" reg="rankini">rankini</tp:taxon-name-part></tp:taxon-name></italic> and <italic><tp:taxon-name><tp:taxon-name-part taxon-name-part-type="genus" reg="Epinephelus">E.</tp:taxon-name-part><tp:taxon-name-part taxon-name-part-type="species" reg="multinotatus">multinotatus</tp:taxon-name-part></tp:taxon-name></italic></p></caption><table rules="all" border="0" style="width:100%"><tbody><tr><td rowspan="1" colspan="1"/><td rowspan="1" colspan="2">
              <italic>
                <tp:taxon-name><tp:taxon-name-part taxon-name-part-type="genus" reg="Epinephelus">Epinephelus</tp:taxon-name-part><tp:taxon-name-part taxon-name-part-type="species" reg="rankini">rankini</tp:taxon-name-part></tp:taxon-name>
              </italic>
            </td><td rowspan="1" colspan="2">
              <italic>
                <tp:taxon-name><tp:taxon-name-part taxon-name-part-type="genus" reg="Epinephelus">Epinephelus</tp:taxon-name-part><tp:taxon-name-part taxon-name-part-type="species" reg="multinotatus">multinotatus</tp:taxon-name-part></tp:taxon-name>
              </italic>
            </td></tr><tr><td rowspan="1" colspan="1"/><td rowspan="1" colspan="1">Holotype WAM P.2847-001</td><td rowspan="1" colspan="1">Range for specimens</td><td rowspan="1" colspan="1">Holotype ZMB 9452</td><td rowspan="1" colspan="1">Range for specimens</td></tr><tr><td rowspan="1" colspan="1">Total length (mm)</td><td rowspan="1" colspan="1">330</td><td rowspan="1" colspan="1">305-456</td><td rowspan="1" colspan="1">282</td><td rowspan="1" colspan="1">286-713</td></tr><tr><td rowspan="1" colspan="1">Standard length (mm)</td><td rowspan="1" colspan="1">265</td><td rowspan="1" colspan="1">240-385</td><td rowspan="1" colspan="1">231</td><td rowspan="1" colspan="1">231-645</td></tr><tr><td rowspan="1" colspan="1">Dorsal-fin ray count</td><td rowspan="1" colspan="1">XI, 16</td><td rowspan="1" colspan="1">XI, 16-17</td><td rowspan="1" colspan="1">XI, 16</td><td rowspan="1" colspan="1">XI, 15-17</td></tr><tr><td rowspan="1" colspan="1">Anal-fin ray count</td><td rowspan="1" colspan="1">III, 8</td><td rowspan="1" colspan="1">III, 8-9</td><td rowspan="1" colspan="1">III,8</td><td rowspan="1" colspan="1">III, 8</td></tr><tr><td rowspan="1" colspan="1">Pelvic-fin ray count</td><td rowspan="1" colspan="1">I-5</td><td rowspan="1" colspan="1">I-5</td><td rowspan="1" colspan="1">-</td><td rowspan="1" colspan="1">I-5</td></tr><tr><td rowspan="1" colspan="1">Pectoral-fin ray count</td><td rowspan="1" colspan="1">18</td><td rowspan="1" colspan="1">17-18</td><td rowspan="1" colspan="1">16</td><td rowspan="1" colspan="1">16-20</td></tr><tr><td rowspan="1" colspan="1">Caudal-fin ray count</td><td rowspan="1" colspan="1">18</td><td rowspan="1" colspan="1">16-19</td><td rowspan="1" colspan="1">18</td><td rowspan="1" colspan="1">16-18</td></tr><tr><td rowspan="1" colspan="1">Lateral line</td><td rowspan="1" colspan="1">-</td><td rowspan="1" colspan="1">71-86</td><td rowspan="1" colspan="1">-</td><td rowspan="1" colspan="1">62-77</td></tr><tr><td rowspan="1" colspan="1">Lateral line series</td><td rowspan="1" colspan="1">163</td><td rowspan="1" colspan="1">137-163</td><td rowspan="1" colspan="1">-</td><td rowspan="1" colspan="1">130-151</td></tr><tr><td rowspan="1" colspan="1">Gill rakers</td><td rowspan="1" colspan="1">9+15</td><td rowspan="1" colspan="1">9-11+14-15</td><td rowspan="1" colspan="1">-</td><td rowspan="1" colspan="1">9-11+15-17</td></tr><tr><td rowspan="1" colspan="1">% of S</td><td rowspan="1" colspan="1"/><td rowspan="1" colspan="1"/><td rowspan="1" colspan="1"/><td rowspan="1" colspan="1"/></tr><tr><td rowspan="1" colspan="1">Head length</td><td rowspan="1" colspan="1">37.7</td><td rowspan="1" colspan="1">35.3-38.5</td><td rowspan="1" colspan="1">38.1</td><td rowspan="1" colspan="1">36.5-44.8</td></tr><tr><td rowspan="1" colspan="1">Eye diameter</td><td rowspan="1" colspan="1">5.7</td><td rowspan="1" colspan="1">5.2-5.7</td><td rowspan="1" colspan="1">6.1</td><td rowspan="1" colspan="1">5.3-6.1</td></tr><tr><td rowspan="1" colspan="1">Pre-orbital length</td><td rowspan="1" colspan="1">7.5</td><td rowspan="1" colspan="1">7.1-7.6</td><td rowspan="1" colspan="1">-</td><td rowspan="1" colspan="1">7.4-9.2</td></tr><tr><td rowspan="1" colspan="1">Pre-orbital depth</td><td rowspan="1" colspan="1">4.5</td><td rowspan="1" colspan="1">4.3-5.7</td><td rowspan="1" colspan="1">-</td><td rowspan="1" colspan="1">5.0-5.9</td></tr><tr><td rowspan="1" colspan="1">Interorbital width</td><td rowspan="1" colspan="1">8.5</td><td rowspan="1" colspan="1">7.9-8.6</td><td rowspan="1" colspan="1">-</td><td rowspan="1" colspan="1">7.4-8.9</td></tr><tr><td rowspan="1" colspan="1">Snout length</td><td rowspan="1" colspan="1">9.4</td><td rowspan="1" colspan="1">8.3-9.4</td><td rowspan="1" colspan="1">9.1</td><td rowspan="1" colspan="1">9.1-10.5</td></tr><tr><td rowspan="1" colspan="1">Maxilla width</td><td rowspan="1" colspan="1">5.3</td><td rowspan="1" colspan="1">4.9-5.3</td><td rowspan="1" colspan="1">-</td><td rowspan="1" colspan="1">5.0-5.3</td></tr><tr><td rowspan="1" colspan="1">Length of upper jaw</td><td rowspan="1" colspan="1">17.0</td><td rowspan="1" colspan="1">15.8-18.9</td><td rowspan="1" colspan="1">-</td><td rowspan="1" colspan="1">16.3-17.2</td></tr><tr><td rowspan="1" colspan="1">Lower-jaw length</td><td rowspan="1" colspan="1">13.6</td><td rowspan="1" colspan="1">10.1-13.6</td><td rowspan="1" colspan="1">-</td><td rowspan="1" colspan="1">11.3-12.0</td></tr><tr><td rowspan="1" colspan="1">Body depth</td><td rowspan="1" colspan="1">34.7</td><td rowspan="1" colspan="1">34.2-35.3</td><td rowspan="1" colspan="1">-</td><td rowspan="1" colspan="1">34.4-41.8</td></tr><tr><td rowspan="1" colspan="1">Body width</td><td rowspan="1" colspan="1">22.6</td><td rowspan="1" colspan="1">14.9-16.7</td><td rowspan="1" colspan="1">-</td><td rowspan="1" colspan="1">14.4-19.8</td></tr><tr><td rowspan="1" colspan="1">Predorsal length</td><td rowspan="1" colspan="1">30.9</td><td rowspan="1" colspan="1">30.9-32.6</td><td rowspan="1" colspan="1">34.6</td><td rowspan="1" colspan="1">31.7-37.3</td></tr><tr><td rowspan="1" colspan="1">Dorsal-fin base</td><td rowspan="1" colspan="1">56.6</td><td rowspan="1" colspan="1">56.6-58.4</td><td rowspan="1" colspan="1">-</td><td rowspan="1" colspan="1">50.4-58.6</td></tr><tr><td rowspan="1" colspan="1">First dorsal spine</td><td rowspan="1" colspan="1">7.2</td><td rowspan="1" colspan="1">4.9-7.2</td><td rowspan="1" colspan="1">-</td><td rowspan="1" colspan="1">3.5-5.7</td></tr><tr><td rowspan="1" colspan="1">Second dorsal spine</td><td rowspan="1" colspan="1">13.6</td><td rowspan="1" colspan="1">9.9-13.6</td><td rowspan="1" colspan="1">-</td><td rowspan="1" colspan="1">7.8-12</td></tr><tr><td rowspan="1" colspan="1">Longest dorsal spine</td><td rowspan="1" colspan="1">14.7</td><td rowspan="1" colspan="1">10.4-15.5</td><td rowspan="1" colspan="1">-</td><td rowspan="1" colspan="1">11.3-14.0</td></tr><tr><td rowspan="1" colspan="1">Last dorsal spine</td><td rowspan="1" colspan="1">10.9</td><td rowspan="1" colspan="1">8.6-10.9</td><td rowspan="1" colspan="1">-</td><td rowspan="1" colspan="1">8.2-9.8</td></tr><tr><td rowspan="1" colspan="1">Longest dorsal ray</td><td rowspan="1" colspan="1">14.3</td><td rowspan="1" colspan="1">11.7-14.7</td><td rowspan="1" colspan="1">-</td><td rowspan="1" colspan="1">12.7-14.4</td></tr><tr><td rowspan="1" colspan="1">Pre-anal length</td><td rowspan="1" colspan="1">66.8</td><td rowspan="1" colspan="1">63.6-68.0</td><td rowspan="1" colspan="1">71.4</td><td rowspan="1" colspan="1">66.7-71.4</td></tr><tr><td rowspan="1" colspan="1">Anal-fin base</td><td rowspan="1" colspan="1">17</td><td rowspan="1" colspan="1">7.4-17.1</td><td rowspan="1" colspan="1">-</td><td rowspan="1" colspan="1">12.8-17.6</td></tr><tr><td rowspan="1" colspan="1">First anal spine</td><td rowspan="1" colspan="1">4.2</td><td rowspan="1" colspan="1">3.5-4.2</td><td rowspan="1" colspan="1">-</td><td rowspan="1" colspan="1">2.6-3.5</td></tr><tr><td rowspan="1" colspan="1">Second anal spine</td><td rowspan="1" colspan="1">7.9</td><td rowspan="1" colspan="1">6.5-8.4</td><td rowspan="1" colspan="1">-</td><td rowspan="1" colspan="1">5.9-6.4</td></tr><tr><td rowspan="1" colspan="1">Third anal spine</td><td rowspan="1" colspan="1">10.2</td><td rowspan="1" colspan="1">8.1-10.2</td><td rowspan="1" colspan="1">-</td><td rowspan="1" colspan="1">7.8-10.3</td></tr><tr><td rowspan="1" colspan="1">Longest anal ray</td><td rowspan="1" colspan="1">19.2</td><td rowspan="1" colspan="1">14.9-19.2</td><td rowspan="1" colspan="1">-</td><td rowspan="1" colspan="1">15.9-16.0</td></tr><tr><td rowspan="1" colspan="1">Pectoral-fin length</td><td rowspan="1" colspan="1">17.7</td><td rowspan="1" colspan="1">17.7-19.2</td><td rowspan="1" colspan="1">-</td><td rowspan="1" colspan="1">17.0-19.3</td></tr><tr><td rowspan="1" colspan="1">Prepelvic length</td><td rowspan="1" colspan="1">36.2</td><td rowspan="1" colspan="1">31.9-36.6</td><td rowspan="1" colspan="1">35.5</td><td rowspan="1" colspan="1">30.9-35.7</td></tr><tr><td rowspan="1" colspan="1">Pelvic-fin length</td><td rowspan="1" colspan="1">18.9</td><td rowspan="1" colspan="1">17.4-19.6</td><td rowspan="1" colspan="1">-</td><td rowspan="1" colspan="1">16.3-19.4</td></tr><tr><td rowspan="1" colspan="1">Pelvic-spine length</td><td rowspan="1" colspan="1">11.3</td><td rowspan="1" colspan="1">9.1-11.3</td><td rowspan="1" colspan="1">-</td><td rowspan="1" colspan="1">9.7-10.3</td></tr><tr><td rowspan="1" colspan="1">Caudal-peduncle length</td><td rowspan="1" colspan="1">19.6</td><td rowspan="1" colspan="1">17.1-20.9</td><td rowspan="1" colspan="1">16.5</td><td rowspan="1" colspan="1">16.0.-20.6</td></tr><tr><td rowspan="1" colspan="1">Caudal-peduncle depth</td><td rowspan="1" colspan="1">11.3</td><td rowspan="1" colspan="1">10.4-11.5</td><td rowspan="1" colspan="1">-</td><td rowspan="1" colspan="1">11.3-11.6</td></tr><tr><td rowspan="1" colspan="1">Caudal-fin length</td><td rowspan="1" colspan="1">19.6</td><td rowspan="1" colspan="1">19.3-20.9</td><td rowspan="1" colspan="1">22.1</td><td rowspan="1" colspan="1">19.1-23.1</td></tr></tbody></table></table-wrap><fig-group id="F8025581" position="float" orientation="portrait"><caption><p><italic><tp:taxon-name><tp:taxon-name-part taxon-name-part-type="genus" reg="Epinephelus">Epinephelus</tp:taxon-name-part><tp:taxon-name-part taxon-name-part-type="species" reg="rankini">rankini</tp:taxon-name-part></tp:taxon-name></italic> and <italic><tp:taxon-name><tp:taxon-name-part taxon-name-part-type="genus" reg="Epinephelus">Epinephelus</tp:taxon-name-part><tp:taxon-name-part taxon-name-part-type="species" reg="multinotatus">multinotatus</tp:taxon-name-part></tp:taxon-name></italic>.</p></caption><fig id="F8025586" position="float" orientation="portrait"><object-id xmlns:xlink="http://www.w3.org/1999/xlink" content-type="arpha" xlink:type="simple">722017AF-7217-5A5A-8EA0-CFA1BDA5BA87</object-id><object-id xmlns:xlink="http://www.w3.org/1999/xlink" content-type="doi" xlink:type="simple">10.3897/BDJ.10.e90472.figure2a</object-id><label>Figure 2a.</label><caption><p>fresh specimens of <italic><tp:taxon-name><tp:taxon-name-part taxon-name-part-type="genus" reg="Epinephelus">E.</tp:taxon-name-part><tp:taxon-name-part taxon-name-part-type="species" reg="rankini">rankini</tp:taxon-name-part></tp:taxon-name></italic>, ZMUA-epran02, 368 mm SL, caught in the waters of Thevenard Island, Western Australia</p></caption><graphic xmlns:xlink="http://www.w3.org/1999/xlink" xlink:href="bdj-10-e90472-g002_a.jpg" xlink:type="simple" position="float" orientation="portrait" id="oo_714090.jpg"><uri content-type="original_file" xlink:type="simple">https://binary.pensoft.net/fig/714090</uri></graphic></fig><fig id="F8025587" position="float" orientation="portrait"><object-id xmlns:xlink="http://www.w3.org/1999/xlink" content-type="arpha" xlink:type="simple">CA631262-A3BC-5BD4-870C-807A71EF8C00</object-id><object-id xmlns:xlink="http://www.w3.org/1999/xlink" content-type="doi" xlink:type="simple">10.3897/BDJ.10.e90472.figure2b</object-id><label>Figure 2b.</label><caption><p>fresh specimens of <italic><tp:taxon-name><tp:taxon-name-part taxon-name-part-type="genus" reg="Epinephelus">E.</tp:taxon-name-part><tp:taxon-name-part taxon-name-part-type="species" reg="multinotatus">multinotatus</tp:taxon-name-part></tp:taxon-name></italic>, ZMUA-epmul02, 308.9 mm SL, caught in Africa</p></caption><graphic xmlns:xlink="http://www.w3.org/1999/xlink" xlink:href="bdj-10-e90472-g002_b.jpg" xlink:type="simple" position="float" orientation="portrait" id="oo_714091.jpg"><uri content-type="original_file" xlink:type="simple">https://binary.pensoft.net/fig/714091</uri></graphic></fig><fig id="F8025588" position="float" orientation="portrait"><object-id xmlns:xlink="http://www.w3.org/1999/xlink" content-type="arpha" xlink:type="simple">5482D6D8-70B8-5EBC-878F-8E87E441F815</object-id><object-id xmlns:xlink="http://www.w3.org/1999/xlink" content-type="doi" xlink:type="simple">10.3897/BDJ.10.e90472.figure2c</object-id><label>Figure 2c.</label><caption><p>preserved specimens of <italic><tp:taxon-name><tp:taxon-name-part taxon-name-part-type="genus" reg="Epinephelus">E.</tp:taxon-name-part><tp:taxon-name-part taxon-name-part-type="species" reg="rankini">rankini</tp:taxon-name-part></tp:taxon-name></italic>, ZMUA-epran02, 368 mm SL</p></caption><graphic xmlns:xlink="http://www.w3.org/1999/xlink" xlink:href="bdj-10-e90472-g002_c.jpg" xlink:type="simple" position="float" orientation="portrait" id="oo_714092.jpg"><uri content-type="original_file" xlink:type="simple">https://binary.pensoft.net/fig/714092</uri></graphic></fig><fig id="F8025589" position="float" orientation="portrait"><object-id xmlns:xlink="http://www.w3.org/1999/xlink" content-type="arpha" xlink:type="simple">CD98BD56-65C7-51F7-AD2A-F10D1D767126</object-id><object-id xmlns:xlink="http://www.w3.org/1999/xlink" content-type="doi" xlink:type="simple">10.3897/BDJ.10.e90472.figure2d</object-id><label>Figure 2d.</label><caption><p>preserved specimens of <italic><tp:taxon-name><tp:taxon-name-part taxon-name-part-type="genus" reg="Epinephelus">E.</tp:taxon-name-part><tp:taxon-name-part taxon-name-part-type="species" reg="multinotatus">multinotatus</tp:taxon-name-part></tp:taxon-name></italic>, ZMUA-epmul02, 308.9 mm SL</p></caption><graphic xmlns:xlink="http://www.w3.org/1999/xlink" xlink:href="bdj-10-e90472-g002_d.jpg" xlink:type="simple" position="float" orientation="portrait" id="oo_714096.jpg"><uri content-type="original_file" xlink:type="simple">https://binary.pensoft.net/fig/714096</uri></graphic></fig><fig id="F8025590" position="float" orientation="portrait"><object-id xmlns:xlink="http://www.w3.org/1999/xlink" content-type="arpha" xlink:type="simple">972495AA-CB60-58C3-BA55-EB6BC903B4D4</object-id><object-id xmlns:xlink="http://www.w3.org/1999/xlink" content-type="doi" xlink:type="simple">10.3897/BDJ.10.e90472.figure2e</object-id><label>Figure 2e.</label><caption><p>preserved specimens of <italic><tp:taxon-name><tp:taxon-name-part taxon-name-part-type="genus" reg="Epinephelus">E.</tp:taxon-name-part><tp:taxon-name-part taxon-name-part-type="species" reg="rankini">rankini</tp:taxon-name-part></tp:taxon-name></italic>, ZMUA-epran01, 357 mm SL</p></caption><graphic xmlns:xlink="http://www.w3.org/1999/xlink" xlink:href="bdj-10-e90472-g002_e.jpg" xlink:type="simple" position="float" orientation="portrait" id="oo_714097.jpg"><uri content-type="original_file" xlink:type="simple">https://binary.pensoft.net/fig/714097</uri></graphic></fig></fig-group><fig id="F8025587" position="float" orientation="portrait"><object-id xmlns:xlink="http://www.w3.org/1999/xlink" content-type="arpha" xlink:type="simple">CA631262-A3BC-5BD4-870C-807A71EF8C00</object-id><object-id xmlns:xlink="http://www.w3.org/1999/xlink" content-type="doi" xlink:type="simple">10.3897/BDJ.10.e90472.figure2b</object-id><label>Figure 2b.</label><caption><p>fresh specimens of <italic><tp:taxon-name><tp:taxon-name-part taxon-name-part-type="genus" reg="Epinephelus">E.</tp:taxon-name-part><tp:taxon-name-part taxon-name-part-type="species" reg="multinotatus">multinotatus</tp:taxon-name-part></tp:taxon-name></italic>, ZMUA-epmul02, 308.9 mm SL, caught in Africa</p></caption><graphic xmlns:xlink="http://www.w3.org/1999/xlink" xlink:href="bdj-10-e90472-g002_b.jpg" xlink:type="simple" position="float" orientation="portrait" id="oo_714091.jpg"><uri content-type="original_file" xlink:type="simple">https://binary.pensoft.net/fig/714091</uri></graphic></fig><fig id="F8025589" position="float" orientation="portrait"><object-id xmlns:xlink="http://www.w3.org/1999/xlink" content-type="arpha" xlink:type="simple">CD98BD56-65C7-51F7-AD2A-F10D1D767126</object-id><object-id xmlns:xlink="http://www.w3.org/1999/xlink" content-type="doi" xlink:type="simple">10.3897/BDJ.10.e90472.figure2d</object-id><label>Figure 2d.</label><caption><p>preserved specimens of <italic><tp:taxon-name><tp:taxon-name-part taxon-name-part-type="genus" reg="Epinephelus">E.</tp:taxon-name-part><tp:taxon-name-part taxon-name-part-type="species" reg="multinotatus">multinotatus</tp:taxon-name-part></tp:taxon-name></italic>, ZMUA-epmul02, 308.9 mm SL</p></caption><graphic xmlns:xlink="http://www.w3.org/1999/xlink" xlink:href="bdj-10-e90472-g002_d.jpg" xlink:type="simple" position="float" orientation="portrait" id="oo_714096.jpg"><uri content-type="original_file" xlink:type="simple">https://binary.pensoft.net/fig/714096</uri></graphic></fig><fig-group id="F8025563" position="float" orientation="portrait"><caption><p>Holotypes of <italic><tp:taxon-name><tp:taxon-name-part taxon-name-part-type="genus" reg="Epinephelus">Epinephelus</tp:taxon-name-part><tp:taxon-name-part taxon-name-part-type="species" reg="rankini">rankini</tp:taxon-name-part></tp:taxon-name></italic> (a) and <italic><tp:taxon-name><tp:taxon-name-part taxon-name-part-type="genus" reg="Epinephelus">Epinephelus</tp:taxon-name-part><tp:taxon-name-part taxon-name-part-type="species" reg="multinotatus">multinotatus</tp:taxon-name-part></tp:taxon-name></italic> (b).</p></caption><fig id="F8025568" position="float" orientation="portrait"><object-id xmlns:xlink="http://www.w3.org/1999/xlink" content-type="arpha" xlink:type="simple">2EB90C3A-1A6A-551E-B656-E6F1253619BB</object-id><object-id xmlns:xlink="http://www.w3.org/1999/xlink" content-type="doi" xlink:type="simple">10.3897/BDJ.10.e90472.figure1a</object-id><label>Figure 1a.</label><caption><p><italic><tp:taxon-name><tp:taxon-name-part taxon-name-part-type="genus" reg="Epinephelus">Epinephelus</tp:taxon-name-part><tp:taxon-name-part taxon-name-part-type="species" reg="rankini">rankini</tp:taxon-name-part></tp:taxon-name></italic>, holotype (WAM P.2847-001), 330 mm, photographed by Juntong Hu</p></caption><graphic xmlns:xlink="http://www.w3.org/1999/xlink" xlink:href="bdj-10-e90472-g001_a.jpg" xlink:type="simple" position="float" orientation="portrait" id="oo_714075.jpg"><uri content-type="original_file" xlink:type="simple">https://binary.pensoft.net/fig/714075</uri></graphic></fig><fig id="F8025569" position="float" orientation="portrait"><object-id xmlns:xlink="http://www.w3.org/1999/xlink" content-type="arpha" xlink:type="simple">33476DE6-3756-53E4-8FD6-44AAF39C06F4</object-id><object-id xmlns:xlink="http://www.w3.org/1999/xlink" content-type="doi" xlink:type="simple">10.3897/BDJ.10.e90472.figure1b</object-id><label>Figure 1b.</label><caption><p><italic><tp:taxon-name><tp:taxon-name-part taxon-name-part-type="genus" reg="Epinephelus">Epinephelus</tp:taxon-name-part><tp:taxon-name-part taxon-name-part-type="species" reg="multinotatus">multinotatus</tp:taxon-name-part></tp:taxon-name></italic>, holotype (ZMB 9452), 231 mm, photographed by Edda Aßel</p></caption><graphic xmlns:xlink="http://www.w3.org/1999/xlink" xlink:href="bdj-10-e90472-g001_b.jpg" xlink:type="simple" position="float" orientation="portrait" id="oo_714077.jpg"><uri content-type="original_file" xlink:type="simple">https://binary.pensoft.net/fig/714077</uri></graphic></fig></fig-group><fig id="F8025569" position="float" orientation="portrait"><object-id xmlns:xlink="http://www.w3.org/1999/xlink" content-type="arpha" xlink:type="simple">33476DE6-3756-53E4-8FD6-44AAF39C06F4</object-id><object-id xmlns:xlink="http://www.w3.org/1999/xlink" content-type="doi" xlink:type="simple">10.3897/BDJ.10.e90472.figure1b</object-id><label>Figure 1b.</label><caption><p><italic><tp:taxon-name><tp:taxon-name-part taxon-name-part-type="genus" reg="Epinephelus">Epinephelus</tp:taxon-name-part><tp:taxon-name-part taxon-name-part-type="species" reg="multinotatus">multinotatus</tp:taxon-name-part></tp:taxon-name></italic>, holotype (ZMB 9452), 231 mm, photographed by Edda Aßel</p></caption><graphic xmlns:xlink="http://www.w3.org/1999/xlink" xlink:href="bdj-10-e90472-g001_b.jpg" xlink:type="simple" position="float" orientation="portrait" id="oo_714077.jpg"><uri content-type="original_file" xlink:type="simple">https://binary.pensoft.net/fig/714077</uri></graphic></fig><fig id="F8025592" position="float" orientation="portrait"><object-id xmlns:xlink="http://www.w3.org/1999/xlink" content-type="arpha" xlink:type="simple">E105C0BF-E407-5443-A15B-BC7BE9677681</object-id><object-id xmlns:xlink="http://www.w3.org/1999/xlink" content-type="doi" xlink:type="simple">10.3897/BDJ.10.e90472.figure3</object-id><label>Figure 3.</label><caption><p>Map of the collection location of <italic><tp:taxon-name><tp:taxon-name-part taxon-name-part-type="genus" reg="Epinephelus">Epinephelus</tp:taxon-name-part><tp:taxon-name-part taxon-name-part-type="species" reg="rankini">rankini</tp:taxon-name-part></tp:taxon-name></italic> (blue squares) and <italic><tp:taxon-name><tp:taxon-name-part taxon-name-part-type="genus" reg="Epinephelus">Epinephelus</tp:taxon-name-part><tp:taxon-name-part taxon-name-part-type="species" reg="multinotatus">multinotatus</tp:taxon-name-part></tp:taxon-name></italic> (red circles) examined in this study.</p></caption><graphic xmlns:xlink="http://www.w3.org/1999/xlink" xlink:href="bdj-10-e90472-g003.jpg" position="float" id="oo_714100.jpg" orientation="portrait" xlink:type="simple"><uri content-type="original_file" xlink:type="simple">https://binary.pensoft.net/fig/714100</uri></graphic></fig></tp:treatment-sec></tp:taxon-treatment>
